# Supplementary material for: Endogenous indole-3-acetamide levels contribute to the crosstalk between auxin and abscisic acid, and trigger plant stress responses in Arabidopsis
Source: J Exp Bot. 2020 Oct 17;72(2):459–75. doi: 10.1093/jxb/eraa485 (PMC7853601; doi:10.1093/jxb/eraa485)
Supplement: eraa485_suppl_Supplementary_Table_S1 [file eraa485_suppl_supplementary_table_s1.xlsx]

## Sheet: Sheet1
Primers used for cloning and expression analysis (Restriction sites are underlined)
Name	Sequence (5' - 3')
Genotyping
pROK-LBa1	TGGTTCACGTAGTGGGCCATC
LP-AtAmi1-1	TGGCTTACAGGTTCAATTTCACA
RP-AtAmi1-1	TCGATAGGGCCATGAGAGACG
LP-AtAmi1-2	CTGTGGGATTTTCGGTTTCCG
RP-AtAmi1-2	CCAACACACCCTTCTCCTACAAAA
RT-PCR
AMI1-RT-For-PR5	GCTCAGAGCTTCGACACAG
AMI1-RT-Rev-PR6	CCGTCTGAGCCATACTTAGC
APT1-RT-For	ATGCAAACAATAATAATTTCTCCACTTGTT
APT1-RT-Rev	TTAAGCAGCCGACTTTACAAGAACAAAT
qRT-PCR
AMI1-qPCR-For-PR1	AGCTGTAGCTGCTCGTCTTGTG
AMI1-qPCR-Rev-PR2	CCAACTGTGTCGAAGCTCTG
AMI1-qPCR-For-PR3	TGCATTCCGTCTCTCATGGCC
AMI1-qPCR-Rev-PR4	CGGCAATGGTCGATCTTCTCG
AOS-qPCR-For	TCCGGTTTGAACCACCGGTTAC
AOS-qPCR-Rev	TCTCTCCGGCACAAACTCATCC
HPL1-qPCR-For	AACCCTAACATCGTCGCCGTTC
HPL1-qPCR-Rev	TATCTTGGCGTGCTTTGGCTCAG
JAR1-qPCR-For	TCCGTTTCGTCTGATCGGGATG
JAR1-qPCR-Rev	AGCGTTTCCATTGAGACCACAG
JAZ3-qPCR-For	TAGCCCTGAAGCTGGAAGTAGC
JAZ3-qPCR-Rev	GAGCCAGAGGTAATGCCACTGTTG
JAZ9-qPCR-For	TGCCAATTTGGTGGTGCGTTTC
JAZ9-qPCR-Rev	ACATGATGGCTTGAGCCTTATCGG
MYB47-qPCR-For	TCTCGTGAGGTGGTGAAACGTG
MYB47-qPCR-Rev	GAGGGAACGCCAATCACAAACG
MYB102-qPCR-For	ACTCACAGTCCACGACTCGATCTC
MYB102-qPCR-Rev	GAGGTAGCGAGCTTGAGTATCTCG
ERF53-qPCR-For	TCCGTAAGCCACGAAACAGGAC
ERF53-qPCR-Rev	TTTCTGATGCACGGGAGTTGGC
RAP2.6-qPCR-For	AACCGGCAATGGCCAGTATCAC
RAP2.6-qPCR-Rev	TCTTATGACCCATCGTCCATGTCG
RD26-qPCR-For	ATTGGAAAGCAACGGGTACTGAC
RD26-qPCR-Rev	ACTTGGAGCTTCCATGGCTACG
WRKY33-qPCR-For	AGGGAAACCCAAATCCAAGAAGC
WRKY33-qPCR-Rev	GTGCTCTGTTTGTGGCGTAACC
ZAT10-qPCR-For	CACTGCAATTCACAAGCAACCTTC
ZAT10-qPCR-Rev	TCGCTTACCCTTTGTCCAGTGC
DREB1A-qPCR-For	TCCGGTAAGTGGGTTTGTGAGG
DREB1A-qPCR-Rev	GCAAGTTGATTCCGGGATTCGG
DREB26-qPCR-For	AGGCCCTCAAGCCAATCTCAAC
DREB26-qPCR-Rev	ATCATGATCGGACGGTGACGAG
RBOHD-qPCR-For	ATGATCAAGGTGGCTGTTTACCC
RBOHD-qPCR-Rev	AGTGCGGATATGTACGCTCAGG
NCED3-qPCR-For	TCTCTGGAACGCTTGGGAAGAG
NCED3-qPCR-Rev	ATCGGACGGCGAGTTGATTCAC
UBQ10-Q-PCR-For	TTGGAGGATGGCAGAACTCTTGCT
UBQ10-Q-PCR-Rev	AGTTTTCCCAGTCAACGTCTTAACGAAA
APT1-Q-PCR-For	TCGTGCTGTTCCTTGCAACCG
APT1-Q-PCR-Rev	GCGGAGGAGAAGAGGCGGAGT
Cloning
pSP-ENTR1-For-NheI	TATTACCGCTAGCATGGATCT
pSP-ENTR1-Rev-HindIII	TATAAGCTTGAGCTGCAGCTGGATGGC
Ami1-PRlong-NotI-NcoI	TAGCGGCCGCCATGGCAAGAAACTGTGAGTCTTCCA
Ami1-Ex3-Rev-SmaI	TATACCCGGGCTGAGCCACTCGATGAT
Ami1-XbaI	TATCTAGAGGATCCATGGCGACCAATAATGATTTTGGA
AMI1-Rev-NotI	TATGCGGCCGCTCAAATAAATGCAGCAAGGGAA
AMI1ox-XhoI-myc-For	TATCTCGAGATGGAGGAGCAGAAGCTGATCTCAGAGGAGGACCTGCATATGGCGACCAATAATGATTTTG
AMI1ox-SpeI-Rev	TATACTAGTTCAAATAAATGCAGCAAGGGAATC
