# Supplementary material for: Endogenous indole-3-acetamide levels contribute to the crosstalk between auxin and abscisic acid, and trigger plant stress responses in Arabidopsis
Source: J Exp Bot. 2020 Oct 17;72(2):459–75. doi: 10.1093/jxb/eraa485 (PMC7853601; doi:10.1093/jxb/eraa485)
Supplement: eraa485_suppl_Supplementary_Table_S2 [file eraa485_suppl_supplementary_table_s2.xlsx]

## Sheet: IAA-regulated genes GSE631
Gene ID	Gene Symbol | Gene Description	log2 ratio	p-Value	FDR (LiMMA)
Tryptophan biosynthesis
At5g05730	ASA1 | ASA1 (ANTHRANILATE SYNTHASE ALPHA SUBUNIT 1); anthranilate synthase	0.00014206	0.999	1
At2g29690	ASA2 | ASA2 (ANTHRANILATE SYNTHASE 2); anthranilate synthase	0.0312934	0.767	1
At5g57890	ASB1/ASB2 | anthranilate synthase beta chain ;supported by full-length cDNA: Ceres:6495.	0.062352	0.699	1
At3g54640	TSA1 | TSA1 (TRYPTOPHAN SYNTHASE ALPHA CHAIN); tryptophan synthase	0.13997	0.419	1
At4g27070	TSB1/TSB2 | TSB2 (TRYPTOPHAN SYNTHASE BETA-SUBUNIT 2); tryptophan synthase	0.235995	0.0591	0.565279
Auxin biosynthesis
At1g70560	TAA1 | TAA1 (TRYPTOPHAN AMINOTRANSFERASE OF ARABIDOPSIS 1); L-alanine:2-oxoglutarate aminotransferase/ L-glutamine:2-oxoglutarate aminotransferase/ L-leucine:2-oxoglutarate aminotransferase/ L-methionine:2-oxoglutarate aminotransferase/ L-phenylalanine:2-oxoglut	0.255702	0.129	0.801725
At1g23320	TAR1 | TAR1 (TRYPTOPHAN AMINOTRANSFERASE RELATED 1); L-tryptophan:2-oxoglutarate aminotransferase/ L-tryptophan:pyruvate aminotransferase/ carbon-sulfur lyase	0	1	1
At4g24670	TAR2 | TAR2 (TRYPTOPHAN AMINOTRANSFERASE RELATED 2); L-tryptophan:2-oxoglutarate aminotransferase/ L-tryptophan:pyruvate aminotransferase/ carbon-sulfur lyase	-0.145383	0.176	0.915446
At4g32540	YUC1 | YUC1 (YUCCA 1); FAD binding / NADP or NADPH binding / flavin-containing monooxygenase/ oxidoreductase	0	1	1
At4g13260	YUC2 | YUC2 (YUCCA2); FAD binding / NADP or NADPH binding / flavin-containing monooxygenase/ oxidoreductase	0	1	1
At1g04610	YUC3 | putative dimethylaniline monooxygenase similar to GB:AAC04900	0	1	1
At5g11320	YUC4 | YUC4 (YUCCA4); monooxygenase/ oxidoreductase	0	1	1
At5g43890	YUC5 | YUCCA5; monooxygenase	0	1	1
At5g25620	YUC6 | YUC6 (YUCCA6); FAD binding / NADP or NADPH binding / flavin-containing monooxygenase/ monooxygenase/ oxidoreductase	-0.22552	0.111	0.752672
At2g33230	YUC7 | putative flavin-containing monooxygenase	0	1	1
At4g28720	YUC8 | putative protein dimethylaniline monooxygenase (N-oxide-forming), Sus scrofa domestica, PIR1:A33768	-0.181549	0.206	0.980053
At1g04180	YUC9 | putative dimethylaniline monooxygenase	0	1	1
At1g48910	YUC10 | YUC10; FAD binding / monooxygenase/ oxidoreductase	0	1	1
At1g21430	YUC11 | YUC11; FAD binding / NADP or NADPH binding / flavin-containing monooxygenase/ monooxygenase/ oxidoreductase	0	1	1
At1g08980	AMI1 | AMI1 (AMIDASE 1); amidase/ hydrolase, acting on carbon-nitrogen (but not peptide) bonds / indoleacetamide hydrolase	-0.301389	0.0487	0.512816
At4g37550	IAMH1| formamidase - like protein formamidase, Methylophilus methylotrophus,PIR2:S74213;supported by full-length cDNA: Ceres:23732.	-0.305589	0.0846	0.667476
At4g37560	IAMH2 | formamidase - like protein formamidase, Methylophilus methylotrophus, PIR2:S74213; supported by cDNA: gi_14334653_gb_AY035000.1_	0	1	1
At5g20960	AAO1 | AAO1 (ARABIDOPSIS ALDEHYDE OXIDASE 1); aldehyde oxidase/ indole-3-acetaldehyde oxidase	-0.333395	0.000457	0.0449625
At3g43600	AAO2 | AAO2 (ALDEHYDE OXIDASE 2); aldehyde oxidase	-0.391132	0.0178	0.305005
At2g27150	AAO3 | AAO3 (Abscisic ALDEHYDE OXIDASE 3); abscisic aldehyde oxidase/ aldehyde oxidase/ indole-3-acetaldehyde oxidase	0.00611673	0.974	1
Glucosinolate- and Camalexin-related genes
At4g39950	CYP79B2 | CYP79B2; electron carrier/ heme binding / iron ion binding / monooxygenase/ oxygen binding	-1.42169	0.0015	0.0849903
At2g22330	CYP79B3 | CYP79B3; electron carrier/ heme binding / iron ion binding / monooxygenase/ oxygen binding	-1.51684	0.00151	0.0849903
At2g30750	CYP71A12 | CYP71A12 (cytochrome P450, family 71, subfamily A, polypeptide 12); electron carrier/ heme binding / iron ion binding / monooxygenase/ oxygen binding	0	1	1
At2g30770	CYP71A13 | CYP71A13 (cytochrome P450, family 71, subfamily A, polypeptide 13); indoleacetaldoxime dehydratase/ oxygen binding	0	1	1
At3g44300	NIT1/NIT2 | NIT2 (nitrilase 2); indole-3-acetonitrile nitrilase/ indole-3-acetonitrile nitrile hydratase/ nitrilase	0.10067	0.375	1
At3g44320	NIT3 | NIT3 (NITRILASE 3); indole-3-acetonitrile nitrilase/ indole-3-acetonitrile nitrile hydratase/ nitrilase	-0.340233	0.189	0.946275
At2g20610	SUR1 | SUR1 (SUPERROOT 1); S-alkylthiohydroximate lyase/ carbon-sulfur lyase/ transaminase	-0.193881	0.568	1
At4g31500	SUR2 | CYP83B1 (CYTOCHROME P450 MONOOXYGENASE 83B1); oxidoreductase, acting on paired donors, with incorporation or reduction of molecular oxygen, NADH or NADPH as one donor, and incorporation of one atom of oxygen / oxygen binding	-0.322385	0.563	1
At1g24100	UGT74B1 | UGT74B1 (UDP-glucosyl transferase 74B1); UDP-glycosyltransferase/ thiohydroximate beta-D-glucosyltransferase/ transferase, transferring glycosyl groups	0	1	1
At1g59870	PEN3 | PEN3 (PENETRATION 3); ATPase, coupled to transmembrane movement of substances / cadmium ion transmembrane transporter	-0.109174	0.347	1
At5g60890	MYB34 | MYB34 (MYB DOMAIN PROTEIN 34); DNA binding / kinase/ transcription activator/ transcription factor	-1.89553	3.17e-06	0.0032885
At1g18570	MYB51 | MYB51 (MYB DOMAIN PROTEIN 51); DNA binding / transcription factor	0.557324	0.104	0.735498
At1g74080	MYB122 | MYB122 (MYB DOMAIN PROTEIN 122); DNA binding / transcription factor	0	1	1
At2g38470	WRKY33 | WRKY33; transcription factor	0.846236	0.0388	0.456606
Auxin conjugation- and degradation-related genes
At1g24180	IAR4 | IAR4; oxidoreductase, acting on the aldehyde or oxo group of donors, disulfide as acceptor / pyruvate dehydrogenase (acetyl-transferring)	0.251572	0.2	0.969399
At5g56650	ILL1/ILL2 | ILL1; IAA-amino acid conjugate hydrolase/ metallopeptidase	0	1	1
At5g54140	ILL3 | ILL3; IAA-amino acid conjugate hydrolase/ metallopeptidase	-0.0937748	0.367	1
At1g51780	ILL5/IAR3 | ILL5; IAA-amino acid conjugate hydrolase/ metallopeptidase	-0.0766359	0.427	1
At3g02875	ILR1 | ILR1 (IAA-LEUCINE RESISTANT 1); IAA-Leu conjugate hydrolase/ IAA-Phe conjugate hydrolase/ metallopeptidase	0.288607	0.259	1
At3g55710	UGT76F1 | glucuronosyl transferase - like protein	0	1	1
At2g23260	UGT84B1 | UGT84B1 (UDP-glucosyl transferase 84B1); UDP-glycosyltransferase/ abscisic acid glucosyltransferase/ indole-3-acetate beta-glucosyltransferase/ quercetin 7-O-glucosyltransferase/ transferase, transferring glycosyl groups	0	1	1
At4g15550	UGT75D1 | IAGLU (INDOLE-3-ACETATE BETA-D-GLUCOSYLTRANSFERASE); UDP-glycosyltransferase/ transferase, transferring glycosyl groups	2.09249	0.00138	0.081271
At2g14960	GH3.1 | GH3.1	2.71205	1.67e-07	0.0005435
At2g23170	GH3.3 | GH3.3; indole-3-acetic acid amido synthetase	5.78096	4.55e-05	0.0131366
At4g27260	GH3.5 | WES1; indole-3-acetic acid amido synthetase	4.30203	0.000555	0.0492746
At5g54510	GH3.6 | DFL1 (DWARF IN LIGHT 1); indole-3-acetic acid amido synthetase	2.75258	8.62e-06	0.0065508
At1g28130	GH3.17 | GH3.17; indole-3-acetic acid amido synthetase	0.0292997	0.905	1
At1g14130	DAO1 | dioxygenase-like protein very similar to adventitious rooting related oxygenase; Very similar to 2-oxoacid dependent dioxygenase from Malus domestica, gi|3492806	0.040835	0.807	1
At1g14120	DAO2 | dioxygenase-like protein very similar to adventitious rooting related oxygenase; Very similar to 2-oxoacid dependent dioxygenase from Malus domestica, gi|3492806;supported by full-length cDNA: Ceres:14139.	-0.661292	0.0157	0.28656

## Sheet: IAA-regulated genes GSE42007
Gene ID	Gene Symbol | Gene Description	log2 ratio	p-Value	FDR (LiMMA)
Tryptophan biosynthesis
At5g05730	ASA1 | ASA1 (ANTHRANILATE SYNTHASE ALPHA SUBUNIT 1); anthranilate synthase	-0.546761	0.323	0.693366
At2g29690	ASA2 | ASA2 (ANTHRANILATE SYNTHASE 2); anthranilate synthase	0.137638	0.308	0.682325
At5g57890	ASB1/ASB2 | anthranilate synthase beta chain ;supported by full-length cDNA: Ceres:6495.	-0.295558	0.201	0.585692
At3g54640	TSA1 | TSA1 (TRYPTOPHAN SYNTHASE ALPHA CHAIN); tryptophan synthase	-0.0837238	0.536	0.822349
At4g27070	TSB1/TSB2 | TSB2 (TRYPTOPHAN SYNTHASE BETA-SUBUNIT 2); tryptophan synthase	0.119343	0.445	0.773837
Auxin biosynthesis
At1g70560	TAA1 | TAA1 (TRYPTOPHAN AMINOTRANSFERASE OF ARABIDOPSIS 1); L-alanine:2-oxoglutarate aminotransferase/ L-glutamine:2-oxoglutarate aminotransferase/ L-leucine:2-oxoglutarate aminotransferase/ L-methionine:2-oxoglutarate aminotransferase/ L-phenylalanine:2-oxoglut	0.868005	0.00722	0.139401
At1g23320	TAR1 | TAR1 (TRYPTOPHAN AMINOTRANSFERASE RELATED 1); L-tryptophan:2-oxoglutarate aminotransferase/ L-tryptophan:pyruvate aminotransferase/ carbon-sulfur lyase	0.126293	0.29	0.668806
At4g24670	TAR2 | TAR2 (TRYPTOPHAN AMINOTRANSFERASE RELATED 2); L-tryptophan:2-oxoglutarate aminotransferase/ L-tryptophan:pyruvate aminotransferase/ carbon-sulfur lyase	-0.0014487	0.991	0.998004
At4g32540	YUC1 | YUC1 (YUCCA 1); FAD binding / NADP or NADPH binding / flavin-containing monooxygenase/ oxidoreductase	-0.0064186	0.961	0.989059
At4g13260	YUC2 | YUC2 (YUCCA2); FAD binding / NADP or NADPH binding / flavin-containing monooxygenase/ oxidoreductase	-0.34661	0.095	0.438051
At1g04610	YUC3 | putative dimethylaniline monooxygenase similar to GB:AAC04900	-0.17323	0.366	0.72267
At5g11320	YUC4 | YUC4 (YUCCA4); monooxygenase/ oxidoreductase	-0.178661	0.187	0.570782
At5g43890	YUC5 | YUCCA5; monooxygenase	-0.521089	0.157	0.532834
At5g25620	YUC6 | YUC6 (YUCCA6); FAD binding / NADP or NADPH binding / flavin-containing monooxygenase/ monooxygenase/ oxidoreductase	-0.780659	0.00117	0.0610271
At2g33230	YUC7 | putative flavin-containing monooxygenase	-0.218432	0.176	0.559434
At4g28720	YUC8 | putative protein dimethylaniline monooxygenase (N-oxide-forming), Sus scrofa domestica, PIR1:A33768	-0.665207	0.0108	0.170218
At1g04180	YUC9 | putative dimethylaniline monooxygenase	-0.108121	0.496	0.800222
At1g48910	YUC10 | YUC10; FAD binding / monooxygenase/ oxidoreductase	-0.192599	0.111	0.463915
At1g21430	YUC11 | YUC11; FAD binding / NADP or NADPH binding / flavin-containing monooxygenase/ monooxygenase/ oxidoreductase	-0.0042649	0.978	0.994206
At1g08980	AMI1 | AMI1 (AMIDASE 1); amidase/ hydrolase, acting on carbon-nitrogen (but not peptide) bonds / indoleacetamide hydrolase	-0.372523	0.03	0.268457
At4g37550	IAMH1| formamidase - like protein formamidase, Methylophilus methylotrophus,PIR2:S74213;supported by full-length cDNA: Ceres:23732.	0.263463	0.0982	0.443168
At4g37560	IAMH2 | formamidase - like protein formamidase, Methylophilus methylotrophus, PIR2:S74213; supported by cDNA: gi_14334653_gb_AY035000.1_	-0.214501	0.0993	0.444987
At5g20960	AAO1 | AAO1 (ARABIDOPSIS ALDEHYDE OXIDASE 1); aldehyde oxidase/ indole-3-acetaldehyde oxidase	-0.18321	0.0108	0.507333
At3g43600	AAO2 | AAO2 (ALDEHYDE OXIDASE 2); aldehyde oxidase	0.203148	0.101	0.44764
At2g27150	AAO3 | AAO3 (Abscisic ALDEHYDE OXIDASE 3); abscisic aldehyde oxidase/ aldehyde oxidase/ indole-3-acetaldehyde oxidase	0.261428	0.203	0.586519
Glucosinolate- and Camalexin-related genes
At4g39950	CYP79B2 | CYP79B2; electron carrier/ heme binding / iron ion binding / monooxygenase/ oxygen binding	-1.61245	0.0307	0.271139
At2g22330	CYP79B3 | CYP79B3; electron carrier/ heme binding / iron ion binding / monooxygenase/ oxygen binding	-1.30152	0.0555	0.351426
At2g30750	CYP71A12 | CYP71A12 (cytochrome P450, family 71, subfamily A, polypeptide 12); electron carrier/ heme binding / iron ion binding / monooxygenase/ oxygen binding	-0.757367	0.163	0.54103
At2g30770	CYP71A13 | CYP71A13 (cytochrome P450, family 71, subfamily A, polypeptide 13); indoleacetaldoxime dehydratase/ oxygen binding	-0.241779	0.22	0.606749
At3g44300	NIT1/NIT2 | NIT2 (nitrilase 2); indole-3-acetonitrile nitrilase/ indole-3-acetonitrile nitrile hydratase/ nitrilase	0.291889	0.225	0.611284
At3g44320	NIT3 | NIT3 (NITRILASE 3); indole-3-acetonitrile nitrilase/ indole-3-acetonitrile nitrile hydratase/ nitrilase	-0.612244	0.00152	0.0680297
At2g20610	SUR1 | SUR1 (SUPERROOT 1); S-alkylthiohydroximate lyase/ carbon-sulfur lyase/ transaminase	-0.587092	0.0871	0.424866
At4g31500	SUR2 | CYP83B1 (CYTOCHROME P450 MONOOXYGENASE 83B1); oxidoreductase, acting on paired donors, with incorporation or reduction of molecular oxygen, NADH or NADPH as one donor, and incorporation of one atom of oxygen / oxygen binding	-0.507566	0.2	0.584477
At1g24100	UGT74B1 | UGT74B1 (UDP-glucosyl transferase 74B1); UDP-glycosyltransferase/ thiohydroximate beta-D-glucosyltransferase/ transferase, transferring glycosyl groups	-0.73319	0.124	0.484813
At1g59870	PEN3 | PEN3 (PENETRATION 3); ATPase, coupled to transmembrane movement of substances / cadmium ion transmembrane transporter	0.182881	0.407	0.750024
At5g60890	MYB34 | MYB34 (MYB DOMAIN PROTEIN 34); DNA binding / kinase/ transcription activator/ transcription factor	-1.60337	0.0198	0.221435
At1g18570	MYB51 | MYB51 (MYB DOMAIN PROTEIN 51); DNA binding / transcription factor	0.283419	0.226	0.612503
At1g74080	MYB122 | MYB122 (MYB DOMAIN PROTEIN 122); DNA binding / transcription factor	-0.287842	0.568	0.838673
At2g38470	WRKY33 | WRKY33; transcription factor	0.212597	0.508	0.806997
Auxin conjugation- and degradation-related genes
At1g24180	IAR4 | IAR4; oxidoreductase, acting on the aldehyde or oxo group of donors, disulfide as acceptor / pyruvate dehydrogenase (acetyl-transferring)	0.069098	0.642	0.870422
At5g56650	ILL1/ILL2 | ILL1; IAA-amino acid conjugate hydrolase/ metallopeptidase	0.0220717	0.94	0.983244
At5g54140	ILL3 | ILL3; IAA-amino acid conjugate hydrolase/ metallopeptidase	0.272577	0.13	0.493943
At1g51780	ILL5/IAR3 | ILL5; IAA-amino acid conjugate hydrolase/ metallopeptidase	0.094912	0.728	0.908486
At3g02875	ILR1 | ILR1 (IAA-LEUCINE RESISTANT 1); IAA-Leu conjugate hydrolase/ IAA-Phe conjugate hydrolase/ metallopeptidase	-0.342148	0.351	0.713706
At3g55710	UGT76F1 | glucuronosyl transferase - like protein	0.0575392	0.637	0.86816
At2g23260	UGT84B1 | UGT84B1 (UDP-glucosyl transferase 84B1); UDP-glycosyltransferase/ abscisic acid glucosyltransferase/ indole-3-acetate beta-glucosyltransferase/ quercetin 7-O-glucosyltransferase/ transferase, transferring glycosyl groups	-0.252606	0.0874	0.425073
At4g15550	UGT75D1 | IAGLU (INDOLE-3-ACETATE BETA-D-GLUCOSYLTRANSFERASE); UDP-glycosyltransferase/ transferase, transferring glycosyl groups	0.433711	0.0895	0.428876
At2g14960	GH3.1 | GH3.1	3.55879	2.97e-05	0.0148261
At2g23170	GH3.3 | GH3.3; indole-3-acetic acid amido synthetase	5.57979	1.42e-08	0.0001078
At4g27260	GH3.5 | WES1; indole-3-acetic acid amido synthetase	3.89041	7.55e-09	8.61e-05
At5g54510	GH3.6 | DFL1 (DWARF IN LIGHT 1); indole-3-acetic acid amido synthetase	2.51277	2.22e-05	0.0133428
At1g28130	GH3.17 | GH3.17; indole-3-acetic acid amido synthetase	-0.946656	0.000786	0.050839
At1g14130	DAO1 | dioxygenase-like protein very similar to adventitious rooting related oxygenase; Very similar to 2-oxoacid dependent dioxygenase from Malus domestica, gi|3492806	0.320609	0.18	0.562774
At1g14120	DAO2 | dioxygenase-like protein very similar to adventitious rooting related oxygenase; Very similar to 2-oxoacid dependent dioxygenase from Malus domestica, gi|3492806;supported by full-length cDNA: Ceres:14139.	-0.540766	0.281	0.660342

## Sheet: IAA-related genes ami1-2
Gene ID	Gene Symbol | Gene Description	Fold Change	log2 ratio	FDR (LiMMA)
Tryptophan biosynthesis
At5g05730	ASA1 | ASA1 (ANTHRANILATE SYNTHASE ALPHA SUBUNIT 1); anthranilate synthase	1.39474	0.48	0.24772
At2g29690	ASA2 | ASA2 (ANTHRANILATE SYNTHASE 2); anthranilate synthase	1.22264	0.29	0.220863
At5g57890	ASB1/ASB2 | anthranilate synthase beta chain ;supported by full-length cDNA: Ceres:6495.	1.19058	0.251667	0.410625
At3g54640	TSA1 | TSA1 (TRYPTOPHAN SYNTHASE ALPHA CHAIN); tryptophan synthase	0.946058	-0.08	0.892315
At4g27070	TSB1/TSB2 | TSB2 (TRYPTOPHAN SYNTHASE BETA-SUBUNIT 2); tryptophan synthase	1.24833	0.32	0.456668
Auxin biosynthesis
At1g70560	TAA1 | TAA1 (TRYPTOPHAN AMINOTRANSFERASE OF ARABIDOPSIS 1); L-alanine:2-oxoglutarate aminotransferase/ L-glutamine:2-oxoglutarate aminotransferase/ L-leucine:2-oxoglutarate aminotransferase/ L-methionine:2-oxoglutarate aminotransferase/ L-phenylalanine:2-oxoglut	0.909618	-0.136667	0.676774
At1g23320	TAR1 | TAR1 (TRYPTOPHAN AMINOTRANSFERASE RELATED 1); L-tryptophan:2-oxoglutarate aminotransferase/ L-tryptophan:pyruvate aminotransferase/ carbon-sulfur lyase	0.887816	-0.171667	0.516676
At4g24670	TAR2 | TAR2 (TRYPTOPHAN AMINOTRANSFERASE RELATED 2); L-tryptophan:2-oxoglutarate aminotransferase/ L-tryptophan:pyruvate aminotransferase/ carbon-sulfur lyase	1.0485	0.0683333	0.919481
At4g32540	YUC1 | YUC1 (YUCCA 1); FAD binding / NADP or NADPH binding / flavin-containing monooxygenase/ oxidoreductase	1.08925	0.123333	0.667992
At4g13260	YUC2 | YUC2 (YUCCA2); FAD binding / NADP or NADPH binding / flavin-containing monooxygenase/ oxidoreductase	0.980552	-0.0283333	0.971598
At1g04610	YUC3 | putative dimethylaniline monooxygenase similar to GB:AAC04900	1.08925	0.123333	0.697468
At5g11320	YUC4 | YUC4 (YUCCA4); monooxygenase/ oxidoreductase	1.08172	0.113333	0.610669
At5g43890	YUC5 | YUCCA5; monooxygenase	1.13158	0.178333	0.588714
At5g25620	YUC6 | YUC6 (YUCCA6); FAD binding / NADP or NADPH binding / flavin-containing monooxygenase/ monooxygenase/ oxidoreductase	0.847724	-0.238333	0.540777
At2g33230	YUC7 | putative flavin-containing monooxygenase	0.933033	-0.1	0.85702
At4g28720	YUC8 | putative protein dimethylaniline monooxygenase (N-oxide-forming), Sus scrofa domestica, PIR1:A33768	1.68568	0.753333	0.0268278
At1g04180	YUC9 | putative dimethylaniline monooxygenase	1.38032	0.465	0.324426
At1g48910	YUC10 | YUC10; FAD binding / monooxygenase/ oxidoreductase	1.03886	0.055	0.838374
At1g21430	YUC11 | YUC11; FAD binding / NADP or NADPH binding / flavin-containing monooxygenase/ monooxygenase/ oxidoreductase	0.985094	-0.0216667	0.971512
At1g08980	AMI1 | AMI1 (AMIDASE 1); amidase/ hydrolase, acting on carbon-nitrogen (but not peptide) bonds / indoleacetamide hydrolase	0.0508245	-4.29833	0.00015818
At4g37550	IAMH1| formamidase - like protein formamidase, Methylophilus methylotrophus,PIR2:S74213;supported by full-length cDNA: Ceres:23732.	0.985094	-0.0216667	0.962568
At4g37560	IAMH2 | formamidase - like protein formamidase, Methylophilus methylotrophus, PIR2:S74213; supported by cDNA: gi_14334653_gb_AY035000.1_	0.981686	-0.0266667	0.958567
At5g20960	AAO1 | AAO1 (ARABIDOPSIS ALDEHYDE OXIDASE 1); aldehyde oxidase/ indole-3-acetaldehyde oxidase	0.815072	-0.295	0.557546
At3g43600	AAO2 | AAO2 (ALDEHYDE OXIDASE 2); aldehyde oxidase	0.922316	-0.116667	0.646832
At2g27150	AAO3 | AAO3 (Abscisic ALDEHYDE OXIDASE 3); abscisic aldehyde oxidase/ aldehyde oxidase/ indole-3-acetaldehyde oxidase	1.52802	0.611667	0.105115
Glucosinolate- and Camalexin-related genes
At4g39950	CYP79B2 | CYP79B2; electron carrier/ heme binding / iron ion binding / monooxygenase/ oxygen binding	1.00812	0.0116667	0.984259
At2g22330	CYP79B3 | CYP79B3; electron carrier/ heme binding / iron ion binding / monooxygenase/ oxygen binding	1.54221	0.625	0.137377
At2g30750	CYP71A12 | CYP71A12 (cytochrome P450, family 71, subfamily A, polypeptide 12); electron carrier/ heme binding / iron ion binding / monooxygenase/ oxygen binding	0.603601	-0.728333	0.443804
At2g30770	CYP71A13 | CYP71A13 (cytochrome P450, family 71, subfamily A, polypeptide 13); indoleacetaldoxime dehydratase/ oxygen binding	0.819794	-0.286667	0.693842
At3g44300	NIT1/NIT2 | NIT2 (nitrilase 2); indole-3-acetonitrile nitrilase/ indole-3-acetonitrile nitrile hydratase/ nitrilase	0.737987	-0.438333	0.122915
At3g44320	NIT3 | NIT3 (NITRILASE 3); indole-3-acetonitrile nitrilase/ indole-3-acetonitrile nitrile hydratase/ nitrilase	1.07425	0.103333	0.873845
At2g20610	SUR1 | SUR1 (SUPERROOT 1); S-alkylthiohydroximate lyase/ carbon-sulfur lyase/ transaminase	1.13158	0.178333	0.554328
At4g31500	SUR2 | CYP83B1 (CYTOCHROME P450 MONOOXYGENASE 83B1); oxidoreductase, acting on paired donors, with incorporation or reduction of molecular oxygen, NADH or NADPH as one donor, and incorporation of one atom of oxygen / oxygen binding	1.17691	0.235	0.66266
At1g24100	UGT74B1 | UGT74B1 (UDP-glucosyl transferase 74B1); UDP-glycosyltransferase/ thiohydroximate beta-D-glucosyltransferase/ transferase, transferring glycosyl groups	1.1434	0.193333	0.592623
At1g59870	PEN3 | PEN3 (PENETRATION 3); ATPase, coupled to transmembrane movement of substances / cadmium ion transmembrane transporter	1.38191	0.466667	0.173035
At5g60890	MYB34 | MYB34 (MYB DOMAIN PROTEIN 34); DNA binding / kinase/ transcription activator/ transcription factor	2.40327	1.265	0.0384365
At1g18570	MYB51 | MYB51 (MYB DOMAIN PROTEIN 51); DNA binding / transcription factor	0.536506	-0.898333	0.0265787
At1g74080	MYB122 | MYB122 (MYB DOMAIN PROTEIN 122); DNA binding / transcription factor	0.820742	-0.285	0.251077
At2g38470	WRKY33 | WRKY33; transcription factor	0.737987	-0.438333	0.246571
Auxin conjugation- and degradation-related genes
At1g24180	IAR4 | IAR4; oxidoreductase, acting on the aldehyde or oxo group of donors, disulfide as acceptor / pyruvate dehydrogenase (acetyl-transferring)	0.99424	-0.00833333	0.991234
At5g56650	ILL1 | ILL1; IAA-amino acid conjugate hydrolase/ metallopeptidase	0.998845	-0.00166667	0.997244
At5g54140	ILL3 | ILL3; IAA-amino acid conjugate hydrolase/ metallopeptidase	0.806642	-0.31	0.393439
At1g51780	ILL5/IAR3 | ILL5; IAA-amino acid conjugate hydrolase/ metallopeptidase	2.8317	1.50167	0.0326037
At3g02875	ILR1 | ILR1 (IAA-LEUCINE RESISTANT 1); IAA-Leu conjugate hydrolase/ IAA-Phe conjugate hydrolase/ metallopeptidase	1.17555	0.233333	0.621291
At3g55710	UGT76F1 | glucuronosyl transferase - like protein	-1.53	-0.62	0.157918
At2g23260	UGT84B1 | UGT84B1 (UDP-glucosyl transferase 84B1); UDP-glycosyltransferase/ abscisic acid glucosyltransferase/ indole-3-acetate beta-glucosyltransferase/ quercetin 7-O-glucosyltransferase/ transferase, transferring glycosyl groups	0.933033	-0.1	0.803855
At4g15550	UGT75D1 | IAGLU (INDOLE-3-ACETATE BETA-D-GLUCOSYLTRANSFERASE); UDP-glycosyltransferase/ transferase, transferring glycosyl groups	1.18372	0.243333	0.483897
At2g14960	GH3.1 | GH3.1	1.0293	0.0416667	0.934402
At2g23170	GH3.3 | GH3.3; indole-3-acetic acid amido synthetase	1.44393	0.53	0.235718
At4g27260	GH3.5 | WES1; indole-3-acetic acid amido synthetase	0.971532	-0.0416667	0.929314
At5g54510	GH3.6 | DFL1 (DWARF IN LIGHT 1); indole-3-acetic acid amido synthetase	0.650671	-0.62	0.121464
At1g28130	GH3.17 | GH3.17; indole-3-acetic acid amido synthetase	1.217	0.283333	0.400009
At1g14130	DAO1 | dioxygenase-like protein very similar to adventitious rooting related oxygenase; Very similar to 2-oxoacid dependent dioxygenase from Malus domestica, gi|3492806	1.1961	0.258333	0.379865
At1g14120	DAO2 | dioxygenase-like protein very similar to adventitious rooting related oxygenase; Very similar to 2-oxoacid dependent dioxygenase from Malus domestica, gi|3492806;supported by full-length cDNA: Ceres:14139.	1.1961	0.258333	0.656913
Auxin transport
At2g38120	AUX1 | AUX1 (AUXIN RESISTANT 1); amino acid transmembrane transporter/ auxin binding / auxin influx transmembrane transporter/ transporter	0.99424	-0.00833333	0.976998
At5g01240	LAX1 | LAX1 / AUX1 -like permease	0.962594	-0.055	0.87407
At2g21050	LAX2 | AUX1-like amino acid permease ; supported by cDNA: gi_15451207_gb_AY054684.1_	0.776469	-0.365	0.160577
At1g77690	LAX3 | LAX3 (LIKE AUX1 3); amino acid transmembrane transporter/ auxin influx transmembrane transporter/ transporter	0.90021	-0.151667	0.609805
At2g36910	PGP1 | ABCB1 (ATP BINDING CASSETTE SUBFAMILY B1); ATPase, coupled to transmembrane movement of substances / auxin efflux transmembrane transporter/ calmodulin binding	0.836053	-0.258333	0.316965
At3g28860	PGP19 | ABCB19; ATPase, coupled to transmembrane movement of substances / auxin efflux transmembrane transporter	0.990801	-0.0133333	0.960317
At1g73590	PIN1 | PIN1 (PIN-FORMED 1); transporter	0.881684	-0.181667	0.556596
At5g57090	PIN2 | EIR1 (ETHYLENE INSENSITIVE ROOT 1); auxin efflux transmembrane transporter/ auxin:hydrogen symporter/ transporter	0.997692	-0.00333333	0.999026
At1g70940	PIN3 | PIN3 (PIN-FORMED 3); auxin:hydrogen symporter/ transporter	0.89606	-0.158333	0.516212
At2g01420	PIN4 | PIN4 (PIN-FORMED 4); auxin:hydrogen symporter/ transporter	0.664343	-0.59	0.115425
At5g16530	PIN5 | PIN5 (PIN-FORMED 5); auxin:hydrogen symporter/ transporter	0.918064	-0.123333	0.738097
At1g77110	PIN6 | PIN6 (PIN-FORMED 6); auxin:hydrogen symporter/ transporter	1.0558	0.0783333	0.767179
At1g23080	PIN7 | PIN7 (PIN-FORMED 7); auxin efflux transmembrane transporter/ auxin:hydrogen symporter/ transporter	0.652176	-0.616667	0.0804659
At5g15100	PIN8 | PIN8 (PIN-FORMED 8); auxin:hydrogen symporter/ transporter	0.739694	-0.435	0.487576
Auxin signalling
At3g62980	TIR1 | TIR1 (TRANSPORT INHIBITOR RESPONSE 1); auxin binding / protein binding / ubiquitin-protein ligase	0.91067	-0.135	0.725519
At3g26810	AFB2 | AFB2 (AUXIN SIGNALING F-BOX 2); auxin binding / ubiquitin-protein ligase	1.01983	0.0283333	0.946143
At1g12820	AFB3 | AFB3 (AUXIN SIGNALING F-BOX 3); auxin binding / ubiquitin-protein ligase	0.972655	-0.04	0.940825
At4g24390	AFB4 | F-box protein family, AtFBX14 similar to transport inhibitor response 1 protein GI:8777429 from [Arabidopsis thaliana]	1.04247	0.06	0.846541
At5g49980	AFB5 | AFB5 (Auxin F-Box protein 5); ubiquitin-protein ligase	0.836053	-0.258333	0.299809
At4g02980	ABP1 | ABP1 (ENDOPLASMIC RETICULUM AUXIN BINDING PROTEIN 1); auxin binding	0.944965	-0.0816667	0.768107
At4g14560	IAA1 | AXR5 (INDOLE-3-ACETIC ACID INDUCIBLE); protein binding / transcription factor	0.801996	-0.318333	0.250792
At3g23030	IAA2 | IAA2 (INDOLE-3-ACETIC ACID INDUCIBLE 2); transcription factor	1.38191	0.466667	0.112192
At1g04240	IAA3 | SHY2 (SHORT HYPOCOTYL 2); transcription factor	1.17013	0.226667	0.54641
At5g43700	IAA4 | ATAUX2-11 (AUXIN INDUCIBLE 2-11); DNA binding / transcription factor	0.803851	-0.315	0.457188
At1g15580	IAA5 | IAA5 (INDOLE-3-ACETIC ACID INDUCIBLE 5); transcription factor	2.33216	1.22167	0.0198334
At1g52830	IAA6 | IAA6 (INDOLE-3-ACETIC ACID 6); transcription factor	1.06437	0.09	0.912896
At3g23050	IAA7 | IAA7 (INDOLE-3-ACETIC ACID 7); transcription factor	1.02101	0.03	0.964513
At2g22670	IAA8 | IAA8; transcription factor	0.963707	-0.0533333	0.851162
At5g65670	IAA9 | IAA9 (INDOLE-3-ACETIC ACID INDUCIBLE 9); transcription factor	1.01396	0.02	0.955742
At1g04100	IAA10 | IAA10; transcription factor	1.01748	0.025	0.937636
At4g28640	IAA11 | IAA11 (INDOLE-3-ACETIC ACID INDUCIBLE 11); transcription factor	0.89296	-0.163333	0.640447
At1g04550	IAA12 | IAA12 (AUXIN-INDUCED PROTEIN 12); transcription factor/ transcription repressor	0.935191	-0.0966667	0.792225
At2g33310	IAA13 | IAA13; transcription factor	1.00347	0.005	0.994303
At4g14550	IAA14 | SLR (INDOLE-3-ACETIC ACID INDUCIBLE 14); protein binding / transcription factor/ transcription repressor	0.816958	-0.291667	0.364267
At3g04730	IAA16 | IAA16; transcription factor	1.4012	0.486667	0.126645
At1g04250	IAA17 | AXR3 (AUXIN RESISTANT 3); transcription factor	1.01513	0.0216667	0.960401
At1g51950	IAA18 | IAA18 (INDOLE-3-ACETIC ACID INDUCIBLE 18); transcription factor	1.55653	0.638333	0.125657
At3g15540	IAA19 | IAA19 (INDOLE-3-ACETIC ACID INDUCIBLE 19); transcription factor	0.942785	-0.085	0.896326
At2g46990	IAA20 | IAA20 (INDOLE-3-ACETIC ACID INDUCIBLE 20); transcription factor	0.998845	-0.00166667	0.99569
At3g16500	IAA26 | PAP1 (PHYTOCHROME-ASSOCIATED PROTEIN 1); transcription factor	1.17555	0.233333	0.694195
At4g29080	IAA27 | PAP2 (PHYTOCHROME-ASSOCIATED PROTEIN 2); transcription factor	1.00463	0.00666667	0.999204
At5g25890	IAA28 | IAR2 (INDOLE-3-ACETIC ACID INDUCIBLE 28); transcription factor	0.936272	-0.095	0.808325
At4g32280	IAA29 | IAA29 (INDOLE-3-ACETIC ACID INDUCIBLE 29); transcription factor	0.948246	-0.0766667	0.837912
At3g62100	IAA30 | IAA30 (INDOLE-3-ACETIC ACID INDUCIBLE 30); transcription factor	1.16608	0.221667	0.436207
At3g17600	IAA31 | IAA31 (INDOLE-3-ACETIC ACID INDUCIBLE 31); transcription factor	0.883723	-0.178333	0.70311
At2g01200	IAA32 | IAA32 (INDOLE-3-ACETIC ACID INDUCIBLE 32); transcription factor	1.01396	0.02	0.96997
At1g15050	IAA34 | IAA34 (INDOLE-3-ACETIC ACID INDUCIBLE 34); transcription factor	0.884745	-0.176667	0.694426
At1g59750	ARF1 | ARF1 (AUXIN RESPONSE FACTOR 1); DNA binding / transcription factor	1.05702	0.08	0.748165
At5g62000	ARF2 | ARF2 (AUXIN RESPONSE FACTOR 2); protein binding / transcription factor	1.40607	0.491667	0.0705472
At2g33860	ARF3 | ETT (ETTIN); DNA binding / transcription factor	0.961483	-0.0566667	0.897918
At5g60450	ARF4 | ARF4 (AUXIN RESPONSE FACTOR 4); transcription factor	0.862542	-0.213333	0.536008
At1g19850	ARF5 | MP (MONOPTEROS); transcription factor	1.1434	0.193333	0.787157
At1g30330	ARF6 | ARF6 (AUXIN RESPONSE FACTOR 6); transcription factor	1.16743	0.223333	0.350652
At5g20730	ARF7 | NPH4 (NON-PHOTOTROPHIC HYPOCOTYL); DNA binding / transcription activator/ transcription factor/ transcription regulator	1.03168	0.045	0.882046
At5g37020	ARF8 | ARF8 (AUXIN RESPONSE FACTOR 8); transcription factor	0.895025	-0.16	0.603735
At4g23980	ARF9 | ARF9 (AUXIN RESPONSE FACTOR 9); transcription factor	0.911722	-0.133333	0.631701
At2g28350	ARF10 | ARF10 (AUXIN RESPONSE FACTOR 10); miRNA binding / transcription factor	0.795536	-0.33	0.288944
At2g46530	ARF11 | ARF11 (AUXIN RESPONSE FACTOR 11); transcription factor	1.30134	0.38	0.271266
At1g34310	ARF12 | ARF12 (AUXIN RESPONSE FACTOR 12); transcription factor	0.865537	-0.208333	0.758663
At1g34170	ARF13 | auxin response factor 1, putative similar to auxin response factor 1 GI:2245378 from [Arabidopsis thaliana]	0.89296	-0.163333	0.751551
At4g30080	ARF16 | ARF16 (AUXIN RESPONSE FACTOR 16); miRNA binding / transcription factor	1.39152	0.476667	0.120602
At1g77850	ARF17 | ARF17 (AUXIN RESPONSE FACTOR 17); transcription factor	0.827406	-0.273333	0.446905
At3g61830	ARF18 | ARF18 (AUXIN RESPONSE FACTOR 18); transcription factor	0.936272	-0.095	0.836616
At1g19220	ARF19 | ARF19 (AUXIN RESPONSE FACTOR 19); DNA binding / transcription factor	1.10573	0.145	0.556179
At1g43950	ARF23 | ARF23 (AUXIN RESPONSE FACTOR 23); transcription factor	0.96929	-0.045	0.888744
At3g20840	PLT1 | PLT1 (PLETHORA 1); transcription factor	1.05702	0.08	0.902742
At1g51190	PLT2 | PLT2 (PLETHORA 2); transcription factor	0.989657	-0.015	0.960917
At5g10510	PLT3 | AIL6 (AINTEGUMENTA-LIKE 6); DNA binding / transcription factor	1.23542	0.305	0.616887
At5g17430	PLT4 | BBM (BABY BOOM); DNA binding / transcription factor	1.04729	0.0666667	0.908925
At5g57390	PLT5 | AIL5 (AINTEGUMENTA-LIKE 5); DNA binding / transcription factor	1.09177	0.126667	0.59401
At5g65510	PLT7 | AIL7 (AINTEGUMENTA-like 7); DNA binding / transcription factor	0.860551	-0.216667	0.390333
At4g37650	SHR | SHR (SHORT ROOT); protein binding / sequence-specific DNA binding / transcription factor	1.01866	0.0266667	0.948257
At3g54220	SCR | SCR (SCARECROW); protein binding / protein homodimerization/ sequence-specific DNA binding / transcription factor	0.959264	-0.06	0.840345

## Sheet: IAA-related genes AMI1ind-2
Gene ID	Gene Symbol | Gene Description	Fold Change	log2 ratio	FDR (LiMMA)
Tryptophan biosynthesis
At5g05730	ASA1 | ASA1 (ANTHRANILATE SYNTHASE ALPHA SUBUNIT 1); anthranilate synthase	1.28	0.35	0.411059
At2g29690	ASA2 | ASA2 (ANTHRANILATE SYNTHASE 2); anthranilate synthase	1.29	0.37	0.0126787
At5g57890	ASB1/ASB2 | anthranilate synthase beta chain ;supported by full-length cDNA: Ceres:6495.	1	0	0.992496
At3g54640	TSA1 | TSA1 (TRYPTOPHAN SYNTHASE ALPHA CHAIN); tryptophan synthase	-1.05	-0.07	0.858329
At4g27070	TSB1/TSB2 | TSB2 (TRYPTOPHAN SYNTHASE BETA-SUBUNIT 2); tryptophan synthase	1.16	0.22	0.534384
Auxin biosynthesis
At1g70560	TAA1 | TAA1 (TRYPTOPHAN AMINOTRANSFERASE OF ARABIDOPSIS 1); L-alanine:2-oxoglutarate aminotransferase/ L-glutamine:2-oxoglutarate aminotransferase/ L-leucine:2-oxoglutarate aminotransferase/ L-methionine:2-oxoglutarate aminotransferase/ L-phenylalanine:2-oxoglut	-1.12	-0.17	0.554889
At1g23320	TAR1 | TAR1 (TRYPTOPHAN AMINOTRANSFERASE RELATED 1); L-tryptophan:2-oxoglutarate aminotransferase/ L-tryptophan:pyruvate aminotransferase/ carbon-sulfur lyase	1.01	0.02	0.916617
At4g24670	TAR2 | TAR2 (TRYPTOPHAN AMINOTRANSFERASE RELATED 2); L-tryptophan:2-oxoglutarate aminotransferase/ L-tryptophan:pyruvate aminotransferase/ carbon-sulfur lyase	-1.4	-0.49	0.0499315
At4g32540	YUC1 | YUC1 (YUCCA 1); FAD binding / NADP or NADPH binding / flavin-containing monooxygenase/ oxidoreductase	1.09	0.13	0.374864
At4g13260	YUC2 | YUC2 (YUCCA2); FAD binding / NADP or NADPH binding / flavin-containing monooxygenase/ oxidoreductase	-1.05	-0.07	0.764388
At1g04610	YUC3 | putative dimethylaniline monooxygenase similar to GB:AAC04900	1.22	0.28	0.0799177
At5g11320	YUC4 | YUC4 (YUCCA4); monooxygenase/ oxidoreductase	1.12	0.16	0.288019
At5g43890	YUC5 | YUCCA5; monooxygenase	-1.26	-0.34	0.160932
At5g25620	YUC6 | YUC6 (YUCCA6); FAD binding / NADP or NADPH binding / flavin-containing monooxygenase/ monooxygenase/ oxidoreductase	-1.22	-0.29	0.288672
At2g33230	YUC7 | putative flavin-containing monooxygenase	-1.06	-0.08	0.689078
At4g28720	YUC8 | putative protein dimethylaniline monooxygenase (N-oxide-forming), Sus scrofa domestica, PIR1:A33768	1.76	0.81	0.00630209
At1g04180	YUC9 | putative dimethylaniline monooxygenase	1.47	0.56	0.202425
At1g48910	YUC10 | YUC10; FAD binding / monooxygenase/ oxidoreductase	1.01	0.01	0.940705
At1g21430	YUC11 | YUC11; FAD binding / NADP or NADPH binding / flavin-containing monooxygenase/ monooxygenase/ oxidoreductase	-1.16	-0.21	0.175121
At1g08980	AMI1 | AMI1 (AMIDASE 1); amidase/ hydrolase, acting on carbon-nitrogen (but not peptide) bonds / indoleacetamide hydrolase	6.66	2.74	2.3e-07
At4g37550	IAMH1| formamidase - like protein formamidase, Methylophilus methylotrophus,PIR2:S74213;supported by full-length cDNA: Ceres:23732.	1	0.01	0.981167
At4g37560	IAMH2 | formamidase - like protein formamidase, Methylophilus methylotrophus, PIR2:S74213; supported by cDNA: gi_14334653_gb_AY035000.1_	-1.22	-0.28	0.189188
At5g20960	AAO1 | AAO1 (ARABIDOPSIS ALDEHYDE OXIDASE 1); aldehyde oxidase/ indole-3-acetaldehyde oxidase	-1.26	-0.33	0.224663
At3g43600	AAO2 | AAO2 (ALDEHYDE OXIDASE 2); aldehyde oxidase	-1.07	-0.1	0.676394
At2g27150	AAO3 | AAO3 (Abscisic ALDEHYDE OXIDASE 3); abscisic aldehyde oxidase/ aldehyde oxidase/ indole-3-acetaldehyde oxidase	1.79	0.84	0.0022706
Glucosinolate- and Camalexin-related genes
At4g39950	CYP79B2 | CYP79B2; electron carrier/ heme binding / iron ion binding / monooxygenase/ oxygen binding	-1.13	-0.17	0.477217
At2g22330	CYP79B3 | CYP79B3; electron carrier/ heme binding / iron ion binding / monooxygenase/ oxygen binding	1.63	0.71	0.0283584
At2g30750	CYP71A12 | CYP71A12 (cytochrome P450, family 71, subfamily A, polypeptide 12); electron carrier/ heme binding / iron ion binding / monooxygenase/ oxygen binding	-1.38	-0.47	0.407559
At2g30770	CYP71A13 | CYP71A13 (cytochrome P450, family 71, subfamily A, polypeptide 13); indoleacetaldoxime dehydratase/ oxygen binding	1	0.01	0.982511
At3g44300	NIT1/NIT2 | NIT2 (nitrilase 2); indole-3-acetonitrile nitrilase/ indole-3-acetonitrile nitrile hydratase/ nitrilase	-1.31	-0.39	0.143145
At3g44320	NIT3 | NIT3 (NITRILASE 3); indole-3-acetonitrile nitrilase/ indole-3-acetonitrile nitrile hydratase/ nitrilase	-1.16	-0.21	0.708817
At2g20610	SUR1 | SUR1 (SUPERROOT 1); S-alkylthiohydroximate lyase/ carbon-sulfur lyase/ transaminase	-1.01	-0.02	0.912456
At4g31500	SUR2 | CYP83B1 (CYTOCHROME P450 MONOOXYGENASE 83B1); oxidoreductase, acting on paired donors, with incorporation or reduction of molecular oxygen, NADH or NADPH as one donor, and incorporation of one atom of oxygen / oxygen binding	-1.03	-0.04	0.91208
At1g24100	UGT74B1 | UGT74B1 (UDP-glucosyl transferase 74B1); UDP-glycosyltransferase/ thiohydroximate beta-D-glucosyltransferase/ transferase, transferring glycosyl groups	-1.11	-0.16	0.581528
At1g59870	PEN3 | PEN3 (PENETRATION 3); ATPase, coupled to transmembrane movement of substances / cadmium ion transmembrane transporter	-1.03	-0.04	0.882887
At5g60890	MYB34 | MYB34 (MYB DOMAIN PROTEIN 34); DNA binding / kinase/ transcription activator/ transcription factor	1.86	0.9	0.125663
At1g18570	MYB51 | MYB51 (MYB DOMAIN PROTEIN 51); DNA binding / transcription factor	-1.84	-0.88	0.00126932
At1g74080	MYB122 | MYB122 (MYB DOMAIN PROTEIN 122); DNA binding / transcription factor	1.07	0.1	0.754395
At2g38470	WRKY33 | WRKY33; transcription factor	-4.66	-2.22	0.0264041
Auxin conjugation- and degradation-related genes
At1g24180	IAR4 | IAR4; oxidoreductase, acting on the aldehyde or oxo group of donors, disulfide as acceptor / pyruvate dehydrogenase (acetyl-transferring)	1.06	0.08	0.571215
At5g56650	ILL1 | ILL1; IAA-amino acid conjugate hydrolase/ metallopeptidase	1.18	0.24	0.455685
At5g54140	ILL3 | ILL3; IAA-amino acid conjugate hydrolase/ metallopeptidase	1.05	0.07	0.663239
At1g51780	ILL5/IAR3 | ILL5; IAA-amino acid conjugate hydrolase/ metallopeptidase	1.91	0.93	0.318057
At3g02875	ILR1 | ILR1 (IAA-LEUCINE RESISTANT 1); IAA-Leu conjugate hydrolase/ IAA-Phe conjugate hydrolase/ metallopeptidase	1.38	0.47	0.340784
At3g55710	UGT76F1 | glucuronosyl transferase - like protein	-1.95	-0.97	0.513264
At2g23260	UGT84B1 | UGT84B1 (UDP-glucosyl transferase 84B1); UDP-glycosyltransferase/ abscisic acid glucosyltransferase/ indole-3-acetate beta-glucosyltransferase/ quercetin 7-O-glucosyltransferase/ transferase, transferring glycosyl groups	-1.05	-0.08	0.55529
At4g15550	UGT75D1 | IAGLU (INDOLE-3-ACETATE BETA-D-GLUCOSYLTRANSFERASE); UDP-glycosyltransferase/ transferase, transferring glycosyl groups	2.8	1.48	0.00150841
At2g14960	GH3.1 | GH3.1	-1.08	-0.11	0.338501
At2g23170	GH3.3 | GH3.3; indole-3-acetic acid amido synthetase	1.64	0.71	0.200506
At4g27260	GH3.5 | WES1; indole-3-acetic acid amido synthetase	1.09	0.13	0.800834
At5g54510	GH3.6 | DFL1 (DWARF IN LIGHT 1); indole-3-acetic acid amido synthetase	-1.7	-0.76	0.0848122
At1g28130	GH3.17 | GH3.17; indole-3-acetic acid amido synthetase	1.6	0.68	0.0329319
At1g14130	DAO1 | dioxygenase-like protein very similar to adventitious rooting related oxygenase; Very similar to 2-oxoacid dependent dioxygenase from Malus domestica, gi|3492806	1.02	0.03	0.885595
At1g14120	DAO2 | dioxygenase-like protein very similar to adventitious rooting related oxygenase; Very similar to 2-oxoacid dependent dioxygenase from Malus domestica, gi|3492806;supported by full-length cDNA: Ceres:14139.	-1.05	-0.07	0.833413
Auxin transport
At2g38120	AUX1 | AUX1 (AUXIN RESISTANT 1); amino acid transmembrane transporter/ auxin binding / auxin influx transmembrane transporter/ transporter	-1.53	-0.61	0.020526
At5g01240	LAX1 | LAX1 / AUX1 -like permease	-1.17	-0.23	0.406269
At2g21050	LAX2 | AUX1-like amino acid permease ; supported by cDNA: gi_15451207_gb_AY054684.1_	-1.91	-0.93	0.00089323
At1g77690	LAX3 | LAX3 (LIKE AUX1 3); amino acid transmembrane transporter/ auxin influx transmembrane transporter/ transporter	-1.28	-0.35	0.103391
At2g36910	PGP1 | ABCB1 (ATP BINDING CASSETTE SUBFAMILY B1); ATPase, coupled to transmembrane movement of substances / auxin efflux transmembrane transporter/ calmodulin binding	1.06	0.09	0.687056
At3g28860	PGP19 | ABCB19; ATPase, coupled to transmembrane movement of substances / auxin efflux transmembrane transporter	-1.07	-0.1	0.503981
At1g73590	PIN1 | PIN1 (PIN-FORMED 1); transporter	-1.08	-0.11	0.335141
At5g57090	PIN2 | EIR1 (ETHYLENE INSENSITIVE ROOT 1); auxin efflux transmembrane transporter/ auxin:hydrogen symporter/ transporter	1.16	0.21	0.409071
At1g70940	PIN3 | PIN3 (PIN-FORMED 3); auxin:hydrogen symporter/ transporter	1.03	0.04	0.707859
At2g01420	PIN4 | PIN4 (PIN-FORMED 4); auxin:hydrogen symporter/ transporter	-1.7	-0.76	0.0485
At5g16530	PIN5 | PIN5 (PIN-FORMED 5); auxin:hydrogen symporter/ transporter	-1.31	-0.39	0.0108337
At1g77110	PIN6 | PIN6 (PIN-FORMED 6); auxin:hydrogen symporter/ transporter	-1.02	-0.03	0.810879
At1g23080	PIN7 | PIN7 (PIN-FORMED 7); auxin efflux transmembrane transporter/ auxin:hydrogen symporter/ transporter	-1.45	-0.54	0.0570688
At5g15100	PIN8 | PIN8 (PIN-FORMED 8); auxin:hydrogen symporter/ transporter	-1.28	-0.35	0.22604
Auxin signalling
At3g62980	TIR1 | TIR1 (TRANSPORT INHIBITOR RESPONSE 1); auxin binding / protein binding / ubiquitin-protein ligase	1.29	0.37	0.113479
At3g26810	AFB2 | AFB2 (AUXIN SIGNALING F-BOX 2); auxin binding / ubiquitin-protein ligase	1.2	0.27	0.214257
At1g12820	AFB3 | AFB3 (AUXIN SIGNALING F-BOX 3); auxin binding / ubiquitin-protein ligase	1.21	0.28	0.254694
At4g24390	AFB4 | F-box protein family, AtFBX14 similar to transport inhibitor response 1 protein GI:8777429 from [Arabidopsis thaliana]	1.14	0.19	0.176193
At5g49980	AFB5 | AFB5 (Auxin F-Box protein 5); ubiquitin-protein ligase	1.14	0.19	0.421546
At4g02980	ABP1 | ABP1 (ENDOPLASMIC RETICULUM AUXIN BINDING PROTEIN 1); auxin binding	-1.25	-0.33	0.0809228
At4g14560	IAA1 | AXR5 (INDOLE-3-ACETIC ACID INDUCIBLE); protein binding / transcription factor	-2	-1	0.0103241
At3g23030	IAA2 | IAA2 (INDOLE-3-ACETIC ACID INDUCIBLE 2); transcription factor	-1.43	-0.52	0.443776
At1g04240	IAA3 | SHY2 (SHORT HYPOCOTYL 2); transcription factor	1.13	0.18	0.548322
At5g43700	IAA4 | ATAUX2-11 (AUXIN INDUCIBLE 2-11); DNA binding / transcription factor	-1.26	-0.34	0.087083
At1g15580	IAA5 | IAA5 (INDOLE-3-ACETIC ACID INDUCIBLE 5); transcription factor	1.28	0.36	0.605325
At1g52830	IAA6 | IAA6 (INDOLE-3-ACETIC ACID 6); transcription factor	-1.1	-0.13	0.735902
At3g23050	IAA7 | IAA7 (INDOLE-3-ACETIC ACID 7); transcription factor	-1.17	-0.23	0.415591
At2g22670	IAA8 | IAA8; transcription factor	-1.15	-0.2	0.143733
At5g65670	IAA9 | IAA9 (INDOLE-3-ACETIC ACID INDUCIBLE 9); transcription factor	-1.04	-0.06	0.649049
At1g04100	IAA10 | IAA10; transcription factor	-1.08	-0.11	0.492285
At4g28640	IAA11 | IAA11 (INDOLE-3-ACETIC ACID INDUCIBLE 11); transcription factor	-1.06	-0.09	0.651228
At1g04550	IAA12 | IAA12 (AUXIN-INDUCED PROTEIN 12); transcription factor/ transcription repressor	-1.33	-0.41	0.0405477
At2g33310	IAA13 | IAA13; transcription factor	-1.23	-0.3	0.17599
At4g14550	IAA14 | SLR (INDOLE-3-ACETIC ACID INDUCIBLE 14); protein binding / transcription factor/ transcription repressor	-1.68	-0.75	0.00487774
At3g04730	IAA16 | IAA16; transcription factor	1.11	0.15	0.675562
At1g04250	IAA17 | AXR3 (AUXIN RESISTANT 3); transcription factor	-1.59	-0.67	0.131208
At1g51950	IAA18 | IAA18 (INDOLE-3-ACETIC ACID INDUCIBLE 18); transcription factor	1.16	0.21	0.589386
At3g15540	IAA19 | IAA19 (INDOLE-3-ACETIC ACID INDUCIBLE 19); transcription factor	-1.6	-0.68	0.183547
At2g46990	IAA20 | IAA20 (INDOLE-3-ACETIC ACID INDUCIBLE 20); transcription factor	-1.03	-0.05	0.63984
At3g16500	IAA26 | PAP1 (PHYTOCHROME-ASSOCIATED PROTEIN 1); transcription factor	1.3	0.38	0.203171
At4g29080	IAA27 | PAP2 (PHYTOCHROME-ASSOCIATED PROTEIN 2); transcription factor	-1.18	-0.24	0.178057
At5g25890	IAA28 | IAR2 (INDOLE-3-ACETIC ACID INDUCIBLE 28); transcription factor	1.19	0.26	0.340002
At4g32280	IAA29 | IAA29 (INDOLE-3-ACETIC ACID INDUCIBLE 29); transcription factor	1.56	0.64	0.0755664
At3g62100	IAA30 | IAA30 (INDOLE-3-ACETIC ACID INDUCIBLE 30); transcription factor	1.16	0.22	0.59478
At3g17600	IAA31 | IAA31 (INDOLE-3-ACETIC ACID INDUCIBLE 31); transcription factor	-1.06	-0.08	0.661657
At2g01200	IAA32 | IAA32 (INDOLE-3-ACETIC ACID INDUCIBLE 32); transcription factor	1.09	0.12	0.440999
At1g15050	IAA34 | IAA34 (INDOLE-3-ACETIC ACID INDUCIBLE 34); transcription factor	-1.05	-0.06	0.736326
At1g59750	ARF1 | ARF1 (AUXIN RESPONSE FACTOR 1); DNA binding / transcription factor	1.13	0.18	0.13759
At5g62000	ARF2 | ARF2 (AUXIN RESPONSE FACTOR 2); protein binding / transcription factor	1.16	0.22	0.587905
At2g33860	ARF3 | ETT (ETTIN); DNA binding / transcription factor	1.15	0.2	0.5188
At5g60450	ARF4 | ARF4 (AUXIN RESPONSE FACTOR 4); transcription factor	1.23	0.3	0.528836
At1g19850	ARF5 | MP (MONOPTEROS); transcription factor	1.14	0.19	0.437942
At1g30330	ARF6 | ARF6 (AUXIN RESPONSE FACTOR 6); transcription factor	1.44	0.53	0.00334409
At5g20730	ARF7 | NPH4 (NON-PHOTOTROPHIC HYPOCOTYL); DNA binding / transcription activator/ transcription factor/ transcription regulator	1.26	0.33	0.0183592
At5g37020	ARF8 | ARF8 (AUXIN RESPONSE FACTOR 8); transcription factor	1.07	0.09	0.816466
At4g23980	ARF9 | ARF9 (AUXIN RESPONSE FACTOR 9); transcription factor	1.04	0.06	0.813677
At2g28350	ARF10 | ARF10 (AUXIN RESPONSE FACTOR 10); miRNA binding / transcription factor	-1.09	-0.13	0.516367
At2g46530	ARF11 | ARF11 (AUXIN RESPONSE FACTOR 11); transcription factor	1.27	0.34	0.130691
At1g34310	ARF12 | ARF12 (AUXIN RESPONSE FACTOR 12); transcription factor	-1.4	-0.48	0.116584
At1g34170	ARF13 | auxin response factor 1, putative similar to auxin response factor 1 GI:2245378 from [Arabidopsis thaliana]	-1.1	-0.14	0.467264
At4g30080	ARF16 | ARF16 (AUXIN RESPONSE FACTOR 16); miRNA binding / transcription factor	1.5	0.58	0.0305412
At1g77850	ARF17 | ARF17 (AUXIN RESPONSE FACTOR 17); transcription factor	1.13	0.18	0.454912
At3g61830	ARF18 | ARF18 (AUXIN RESPONSE FACTOR 18); transcription factor	-1.46	-0.54	0.0328859
At1g19220	ARF19 | ARF19 (AUXIN RESPONSE FACTOR 19); DNA binding / transcription factor	1.19	0.25	0.0997188
At1g43950	ARF23 | ARF23 (AUXIN RESPONSE FACTOR 23); transcription factor	-1.02	-0.02	0.835835
At3g20840	PLT1 | PLT1 (PLETHORA 1); transcription factor	1.09	0.13	0.586488
At1g51190	PLT2 | PLT2 (PLETHORA 2); transcription factor	1.01	0.01	0.954506
At5g10510	PLT3 | AIL6 (AINTEGUMENTA-LIKE 6); DNA binding / transcription factor	1.46	0.55	0.0678041
At5g17430	PLT4 | BBM (BABY BOOM); DNA binding / transcription factor	1.14	0.19	0.293021
At5g57390	PLT5 | AIL5 (AINTEGUMENTA-LIKE 5); DNA binding / transcription factor	1.01	0.01	0.946031
At5g65510	PLT7 | AIL7 (AINTEGUMENTA-like 7); DNA binding / transcription factor	1.14	0.18	0.520747
At4g37650	SHR | SHR (SHORT ROOT); protein binding / sequence-specific DNA binding / transcription factor	1.14	0.19	0.227463
At3g54220	SCR | SCR (SCARECROW); protein binding / protein homodimerization/ sequence-specific DNA binding / transcription factor	1.02	0.04	0.88271

## Sheet: DEGs ami1-2, FC ≥ 1.5
Gene ID	ProbeID	Gene Symbol | Gene Description	Fold Change	log2 ratio	log2 Signal	logControl	StdErr (logControl)	logExperiment	StdErr (logExperiment)	FDR (LiMMA)
At5g59515	247704_at	RTFL5 | RTFL5 (ROTUNDIFOLIA LIKE 5)	7.9264	2.98667	5.98667	4.49333	0.245515	7.48	0.39	0.0199211
At1g43160	264415_at	RAP2.6 | RAP2.6 (related to AP2 6); DNA binding / transcription factor	7.27695	2.86333	8.58833	7.15667	0.274125	10.02	0.44	0.0241858
At5g63450	247360_at	CYP94B1 | CYP94B1; electron carrier/ heme binding / iron ion binding / monooxygenase/ oxygen binding	6.45313	2.69	7.355	6.01	0.337244	8.7	0.04	0.0240871
At1g18710	261431_at	AtMYB47 | AtMYB47 (myb domain protein 47); DNA binding / transcription factor	6.17597	2.62667	6.31667	5.00333	0.407035	7.63	0.29	0.0395083
At5g12030	250351_at	AT-HSP17.6A | AT-HSP17.6A (ARABIDOPSIS THALIANA HEAT SHOCK PROTEIN 17.6A); unfolded protein binding	5.29636	2.405	5.6525	4.45	0.122202	6.855	0.735	0.0470611
At5g01380	251114_at	--- | transcription factor GT-3a	4.87364	2.285	6.4625	5.32	0.10504	7.605	0.275	0.0195941
At5g52310	248337_at	LTI78 | LTI78 (LOW-TEMPERATURE-INDUCED 78)	4.60542	2.20333	10.7983	9.69667	0.313387	11.9	0.13	0.0294509
At2g38240	267147_at	--- | putative anthocyanidin synthase ;supported by full-length cDNA: Ceres:256433.	4.48466	2.165	8.8525	7.77	0.313741	9.935	0.305	0.0398779
At3g04010	258805_at	--- | putative beta-1,3-glucanase similar to beta-1,3-glucanase GB:S12402 [Nicotiana sp], GB:CAA03908 [Citrus sinensis], GB:S44364 [Lycopersicon esculentum]	4.46915	2.16	8.38	7.3	0.162583	9.46	0.08	0.019034
At3g28740	256589_at	CYP81D1 | CYP81D1; electron carrier/ heme binding / iron ion binding / monooxygenase/ oxygen binding	4.43315	2.14833	9.72083	8.64667	0.140515	10.795	0.295	0.019871
At4g05100	255250_at	AtMYB74 | AtMYB74 (myb domain protein 74); DNA binding / transcription factor	4.42804	2.14667	6.16667	5.09333	0.312641	7.24	0.08	0.0294509
At5g17490	246432_at	RGL3 | RGL3 (RGA-LIKE PROTEIN 3); transcription factor	4.35196	2.12167	6.27417	5.21333	0.36703	7.335	0.025	0.0422189
At2g29450	266299_at	ATGSTU5 | ATGSTU5 (ARABIDOPSIS THALIANA GLUTATHIONE S-TRANSFERASE TAU 5); glutathione binding / glutathione transferase	4.3269	2.11333	10.2533	9.19667	0.280614	11.31	0.12	0.0262912
At4g24960	254085_at	HVA22D | ATHVA22D	4.29205	2.10167	9.93417	8.88333	0.262064	10.985	0.085	0.0241858
At5g54300	248205_at	--- | cotton fiber expressed protein 1-like protein	4.27226	2.095	7.4875	6.44	0.155349	8.535	0.085	0.019034
At5g05600	250793_at	--- | leucoanthocyanidin dioxygenase-like protein ;supported by full-length cDNA: Ceres:13012.	4.25257	2.08833	10.3308	9.28667	0.210581	11.375	0.235	0.0229244
At2g46370	263786_at	JAR1 | JAR1 (JASMONATE RESISTANT 1); ATP binding / adenylyltransferase/ catalytic/ jasmonate-amino synthetase	4.19402	2.06833	9.84083	8.80667	0.168259	10.875	0.135	0.019871
At5g62360	247478_at	--- | DC1.2 homologue - like protein DC1.2 homologue, Nicotiana tabacum, EMBL:AB009888	4.11246	2.04	10.72	9.7	0.185831	11.74	0.03	0.019871
At3g28600	256991_at	--- | unknown protein	3.98616	1.995	5.1275	4.13	0.136137	6.125	0.005	0.019034
At2g29440	266271_at	ATGSTU6 | ATGSTU6 (ARABIDOPSIS THALIANA GLUTATHIONE S-TRANSFERASE TAU 6); glutathione transferase	3.97237	1.99	8.415	7.42	0.320468	9.41	0.28	0.0470528
At1g59860	262911_s_at	--- | heat shock protein, putative similar to heat shock protein GI:19617 from [Medicago sativa];supported by full-length cDNA: Ceres:32795.	3.80615	1.92833	6.48083	5.51667	0.174197	7.445	0.415	0.0337085
At5g55050	248118_at	--- | GDSL-motif lipase/hydrolase-like protein	3.79737	1.925	7.5925	6.63	0.155349	8.555	0.325	0.0241858
At2g26150	266841_at	ATHSFA2 | ATHSFA2; DNA binding / transcription factor	3.7886	1.92167	5.11417	4.15333	0.0973539	6.075	0.525	0.0410473
At2g27690	266246_at	CYP94C1 | CYP94C1; fatty acid (omega-1)-hydroxylase/ oxygen binding	3.77114	1.915	10.0875	9.13	0.0737111	11.045	0.425	0.0262174
At1g51090	245749_at	--- | proline-rich protein, putative similar to proline-rich protein GI:3242079 from [Capsicum annuum]; supported by cDNA: gi_14334847_gb_AY035097.1_	3.72782	1.89833	8.17583	7.22667	0.171302	9.125	0.195	0.0199211
At1g22810	264202_at	--- | TINY-like transcription factor Contains similarity to transcription factor (TINY) isolog T02O04.22 gb|2062174 from A. thaliana BAC gb|AC001645;supported by full-length cDNA: Ceres:26867.	3.62589	1.85833	7.90583	6.97667	0.0841295	8.835	0.275	0.019871
At1g68500	260264_at	--- | hypothetical protein predicted by genefinder	3.53489	1.82167	6.92417	6.01333	0.196327	7.835	0.035	0.0202997
At1g14780	262887_at	--- | hypothetical protein	3.50237	1.80833	7.75083	6.84667	0.12441	8.655	0.115	0.0197668
At1g74310	260248_at	ATHSP101 | ATHSP101 (ARABIDOPSIS THALIANA HEAT SHOCK PROTEIN 101); ATP binding / ATPase/ nucleoside-triphosphatase/ nucleotide binding / protein binding	3.42238	1.775	6.8875	6	0.0550757	7.775	0.375	0.025152
At4g12000	254850_at	--- | putative protein predicted proteins Arabidopsis thaliana	3.42238	1.775	8.5075	7.62	0.145029	9.395	0.045	0.0198334
At4g08170	255132_at	--- | inositol 1,3,4-trisphosphate 5/6-kinase-like protein inositol 1,3,4-trisphosphate 5/6-kinase (EC 2.7.-.-) - Arabidopsis thaliana, PIR2:JC5401; supported by cDNA: gi_15215757_gb_AY050408.1_	3.41843	1.77333	8.52333	7.63667	0.130937	9.41	0.35	0.0268278
At4g28290	253814_at	--- | putative protein ;supported by full-length cDNA: Ceres:10077.	3.29436	1.72	8.09	7.23	0.155027	8.95	0.13	0.019871
At1g77450	259705_at	anac032 | anac032 (Arabidopsis NAC domain containing protein 32); transcription factor	3.28297	1.715	9.6075	8.75	0.205183	10.465	0.035	0.0241858
At2g20880	265418_at	--- | AP2 domain transcription factor	3.27918	1.71333	6.41333	5.55667	0.161795	7.27	0.39	0.0395083
At5g12010	250350_at	--- | putative protein predicted proteins, Arabidopsis thaliana	3.26406	1.70667	8.98667	8.13333	0.0883805	9.84	0.29	0.0213711
At1g32860	261187_at	--- | beta-1,3-glucanase precursor, putative similar to beta-1,3-glucanase precursor GI:4097948 from [Oryza sativa]	3.26406	1.70667	6.82667	5.97333	0.189766	7.68	0.15	0.0241858
At1g44350	245244_at	ILL6 | ILL6; IAA-amino acid conjugate hydrolase/ metallopeptidase	3.24901	1.7	10.27	9.42	0.210079	11.12	0.22	0.0299815
At1g21790	262496_at	--- | unknown protein ; supported by full-length cDNA: Ceres:37444.	3.2154	1.685	7.8525	7.01	0.1253	8.695	0.145	0.019871
At5g47240	248793_at	atnudt8 | atnudt8 (Arabidopsis thaliana Nudix hydrolase homolog 8); hydrolase	3.12748	1.645	9.8225	9	0.0793725	10.645	0.075	0.019034
At1g54050	263150_at	--- | heat-shock protein, putative similar to heat-shock protein GI:472939 from [Helianthus annuus];supported by full-length cDNA: Ceres:97415.	3.11666	1.64	7.4	6.58	0.125831	8.22	0.35	0.0318833
At1g29395	259789_at	COR414-TM1 | COR414-TM1	3.06666	1.61667	8.25167	7.44333	0.246937	9.06	0.17	0.0404661
At5g40390	249411_at	SIP1 | SIP1 (seed imbibition 1-like); galactinol-sucrose galactosyltransferase/ hydrolase, hydrolyzing O-glycosyl compounds	3.05605	1.61167	9.25917	8.45333	0.196667	10.065	0.045	0.0244899
At3g24500	258133_at	MBF1C | MBF1C (MULTIPROTEIN BRIDGING FACTOR 1C); DNA binding / transcription coactivator/ transcription factor	3.03845	1.60333	7.44833	6.64667	0.0983757	8.25	0.39	0.0349411
At3g10960	256443_at	--- | hypothetical protein similar to hypothetical integral membrane protein GB:CAA21902 [Schizosaccharomyces pombe];supported by full-length cDNA: Ceres:19901.	3.02793	1.59833	6.80583	6.00667	0.104775	7.605	0.225	0.0202997
At2g29460	266267_at	ATGSTU4 | ATGSTU4 (ARABIDOPSIS THALIANA GLUTATHIONE S-TRANSFERASE TAU 4); glutathione transferase	3.02444	1.59667	7.64167	6.84333	0.133208	8.44	0.4	0.0423186
At4g05110	255261_s_at	FUR1 | FUR1 (FUDR RESISTANT 1); nucleoside transmembrane transporter	3.02095	1.595	6.9975	6.2	0.150444	7.795	0.235	0.025298
At5g62070	247464_at	IQD23 | IQD23 (IQ-domain 23); calmodulin binding	3.00008	1.585	7.4325	6.64	0.150997	8.225	0.105	0.0199211
At2g38010	266089_at	--- | hypothetical protein predicted by genscan	2.94173	1.55667	7.76167	6.98333	0.0705534	8.54	0.13	0.019034
At4g18170	254652_at	WRKY28 | WRKY28; transcription factor	2.92141	1.54667	7.89667	7.12333	0.190555	8.67	0.1	0.0262174
At5g25810	246911_at	tny | tny (TINY); DNA binding / transcription factor	2.87454	1.52333	6.19833	5.43667	0.0536449	6.96	0.21	0.019871
At1g66100	256527_at	--- | thionin, putative similar to thionin [Arabidopsis thaliana] GI:1181533; supported by cDNA: gi_14190504_gb_AF380652.1_AF380652	2.86129	1.51667	8.49167	7.73333	0.221685	9.25	0.04	0.0337085
At1g51780	256178_s_at	ILL5 | ILL5; IAA-amino acid conjugate hydrolase/ metallopeptidase	2.8317	1.50167	9.72417	8.97333	0.147234	10.475	0.285	0.0326037
At5g39050	249494_at	--- | acyltransferase - like protein Anthocyanin 5-aromatic acyltransferase, Gentiana triflora, EMBL:AB010708; supported by cDNA: gi_15450468_gb_AY052335.1_	2.82516	1.49833	7.76583	7.01667	0.0497773	8.515	0.185	0.019871
At1g64380	259793_at	--- | AP2-containing DNA-binding protein contains Pfam profile: PF00847 AP2 domain	2.80565	1.48833	7.98083	7.23667	0.11865	8.725	0.115	0.019871
At4g33905	253293_at	--- | Expressed protein ; supported by cDNA: gi_13358221_gb_AF325032.2_AF325032	2.80241	1.48667	5.41667	4.67333	0.134454	6.16	0.07	0.019871
At5g04250	245699_at	--- | putative protein ;supported by full-length cDNA: Ceres:29990.	2.79594	1.48333	7.16833	6.42667	0.0296273	7.91	0.09	0.019034
At1g78170	260081_at	--- | unknown protein	2.75108	1.46	6.77	6.04	0.17	7.5	0.27	0.0392554
At4g28140	253799_at	--- | putative DNA-binding protein AP2 domain containing protein RAP2.4 - Arabidopsis thaliana, PID:g2281633	2.75108	1.46	6.72	5.99	0.136137	7.45	0.16	0.0238412
At2g16900	266536_at	--- | hypothetical protein predicted by genefinder; supported by cDNA: gi_14532491_gb_AY039870.1_	2.75108	1.46	8.24	7.51	0.0960902	8.97	0.14	0.019871
At1g10080	264515_at	--- | hypothetical protein similar to hypothetical protein GB:S51583	2.72263	1.445	8.9425	8.22	0.0763763	9.665	0.055	0.019034
At5g06570	250680_at	--- | putative protein similar to unknown protein (gb|AAD04946.2)	2.68515	1.425	5.9925	5.28	0.143643	6.705	0.005	0.0202997
At3g14440	257280_at	NCED3 | NCED3 (NINE-CIS-EPOXYCAROTENOID DIOXYGENASE 3); 9-cis-epoxycarotenoid dioxygenase	2.67895	1.42167	7.70417	6.99333	0.11893	8.415	0.115	0.0199211
At4g22620	254323_at	--- | putative protein auxin-induced protein 10A, Glycine max., PIR2:JQ1099	2.67895	1.42167	5.67417	4.96333	0.106823	6.385	0.285	0.0299815
At4g21440	254413_at	ATMYB102 | ATMYB102 (ARABIDOPSIS MYB-LIKE 102); DNA binding / transcription factor	2.66968	1.41667	4.10167	3.39333	0.173718	4.81	0.04	0.025298
At4g18950	254605_at	--- | protein kinase - like protein protein kinase 6, Glycine max., PIR2:S29851;supported by full-length cDNA: Ceres:38712.	2.62382	1.39167	9.10917	8.41333	0.0581187	9.805	0.395	0.0455791
At3g47380	252437_at	--- | putative protein pectinesterase homolog - Pinus radiata,PIR2:T08112	2.61172	1.385	6.6125	5.92	0.0173205	7.305	0.085	0.019034
At5g53290	248253_at	CRF3 | CRF3 (CYTOKININ RESPONSE FACTOR 3); DNA binding / transcription factor	2.60268	1.38	6.1	5.41	0.0251661	6.79	0.3	0.0262174
At2g44940	266820_at	--- | putative AP2 domain transcription factor pFAM domain (PF00847)supported by full-length cDNA: Ceres:31044.	2.59968	1.37833	6.94583	6.25667	0.124141	7.635	0.005	0.019871
At3g50970	252102_at	LTI30 | LTI30 (LOW TEMPERATURE-INDUCED 30)	2.58471	1.37	11.245	10.56	0.23094	11.93	0.12	0.0485715
At3g05640	258901_at	--- | putative protein phosphatase-2C similar to protein phosphatase-2C GB:AAC36699 from [Mesembryanthemum crystallinum]; supported by cDNA: gi_15215718_gb_AY050388.1_	2.58172	1.36833	7.08083	6.39667	0.102686	7.765	0.065	0.019871
At3g12580	256245_at	HSP70 | HSP70 (heat shock protein 70); ATP binding	2.56982	1.36167	8.99417	8.31333	0.145297	9.675	0.275	0.0396386
At2g42530	263495_at	COR15B | COR15B (COLD REGULATED 15B)	2.56982	1.36167	6.74417	6.06333	0.074461	7.425	0.165	0.019871
At3g53180	251973_at	--- | nodulin / glutamate-ammonia ligase - like protein MtN6 - nodulin 6, Medicago truncatula, EMBL:MET133118	2.56389	1.35833	8.53583	7.85667	0.138724	9.215	0.235	0.0326037
At4g32190	253425_at	--- | putative protein myosin heavy chain-B, neuronal - Gallus gallus,PIR:B43402; supported by cDNA: gi_13430501_gb_AF360163.1_AF360163	2.55502	1.35333	8.92333	8.24667	0.0133333	9.6	0.1	0.019034
At1g76590	259977_at	--- | unknown protein ;supported by full-length cDNA: Ceres:114376.	2.54618	1.34833	7.40083	6.72667	0.161692	8.075	0.025	0.025298
At3g22060	257264_at	--- | hypothetical protein contains Pfam profile: PF01657 Domain of unknown function; supported by cDNA: gi_14334417_gb_AY034900.1_	2.5403	1.345	7.7425	7.07	0.0650641	8.415	0.185	0.0199211
At1g75860	262677_at	--- | unknown protein	2.53151	1.34	9.75	9.08	0.104403	10.42	0.21	0.025298
At3g46230	252515_at	HSP17.4 | ATHSP17.4	2.45661	1.29667	6.61167	5.96333	0.0913479	7.26	0.25	0.0288505
At5g02020	251039_at	--- | putative protein hypothetical protein T6H20.90 - Arabidopsis thaliana, EMBL:AL096859; supported by cDNA: gi_16648747_gb_AY058150.1_	2.42839	1.28	8.31	7.67	0.145717	8.95	0.23	0.0395083
At3g55740	251752_at	PROT2 | PROT2 (PROLINE TRANSPORTER 2); L-proline transmembrane transporter/ amino acid transmembrane transporter	2.42559	1.27833	7.27583	6.63667	0.15857	7.915	0.085	0.0283804
At1g70700	260205_at	TIFY7 | TIFY7	2.41999	1.275	11.1275	10.49	0.170098	11.765	0.115	0.0337085
At5g07010	250662_at	ST2A | ST2A (SULFOTRANSFERASE 2A); hydroxyjasmonate sulfotransferase/ sulfotransferase	2.40327	1.265	8.2725	7.64	0.127671	8.905	0.205	0.0315879
At5g60890	247600_at	MYB34 | MYB34 (MYB DOMAIN PROTEIN 34); DNA binding / kinase/ transcription activator/ transcription factor	2.40327	1.265	8.3025	7.67	0.132288	8.935	0.245	0.0384365
At5g59580	247730_at	UGT76E1 | UGT76E1 (UDP-GLUCOSYL TRANSFERASE 76E1); UDP-glycosyltransferase/ quercetin 3-O-glucosyltransferase/ quercetin 7-O-glucosyltransferase	2.4005	1.26333	4.48833	3.85667	0.0920748	5.12	0.26	0.0321668
At3g03990	258811_at	--- | unknown protein similar to putative protein GB:CAB38214 [Arabidopsis thaliana];supported by full-length cDNA: Ceres:6052.	2.39773	1.26167	10.1942	9.56333	0.0866667	10.825	0.005	0.019871
At2g20630	263711_at	--- | putative protein phosphatase 2C ;supported by full-length cDNA: Ceres:22316.	2.38943	1.25667	10.0817	9.45333	0.117237	10.71	0.06	0.0210051
At5g02940	250960_at	--- | putative protein	2.38116	1.25167	8.95917	8.33333	0.148474	9.585	0.225	0.0416465
At4g36010	253104_at	--- | thaumatin-like protein thaumatin-like protein, Arabidopsis thaliana, Pir2:S71175; supported by cDNA: gi_13430505_gb_AF360165.1_AF360165	2.37293	1.24667	10.3367	9.71333	0.0683943	10.96	0.06	0.0197668
At3g25730	257643_at	--- | AP2 domain transcription factor contains Pfam profile: PF00847 AP2 domain; similar to RAV1 (DNA-binding protein) GB:BAA34250 [Arabidopsis thaliana] (Nucleic Acids Res. 27 (2), 470-478 (1999));supported by full-length cDNA: Ceres:39877.	2.34296	1.22833	6.81083	6.19667	0.129786	7.425	0.145	0.0268774
At1g10090	264516_at	--- | unknown protein	2.34026	1.22667	6.52667	5.91333	0.0409607	7.14	0.05	0.019034
At4g25260	254110_at	--- | putative protein pectinesterase - Citrus sinensis, PID:g2098705	2.33216	1.22167	9.25417	8.64333	0.0133333	9.865	0.105	0.0193164
At1g76070	261748_at	--- | hypothetical protein predicted by genemark.hmm;supported by full-length cDNA: Ceres:39494.	2.33216	1.22167	7.34417	6.73333	0.140752	7.955	0.135	0.0299077
At1g15580	261766_at	IAA5 | IAA5 (INDOLE-3-ACETIC ACID INDUCIBLE 5); transcription factor	2.33216	1.22167	6.89417	6.28333	0.0617342	7.505	0.075	0.0198334
At3g51660	252076_at	--- | LS1-like protein AT-LS1 product - Arabidopsis thaliana, EMBL:X58827;supported by full-length cDNA: Ceres:107294.	2.33216	1.22167	9.19417	8.58333	0.112891	9.805	0.205	0.0302384
At1g10370	264436_at	ERD9 | ERD9 (EARLY-RESPONSIVE TO DEHYDRATION 9); glutathione transferase	2.32947	1.22	9.79	9.18	0.0971253	10.4	0.15	0.0241858
At5g55090	248090_at	MAPKKK15 | MAPKKK15; ATP binding / kinase/ protein kinase/ protein serine/threonine kinase	2.32947	1.22	3.99	3.38	0.051316	4.6	0.14	0.019871
At5g53750	248226_at	--- | putative protein strong similarity to unknown protein (pir||T08938)	2.31605	1.21167	7.98917	7.38333	0.0384419	8.595	0.235	0.025298
At5g59480	247706_at	--- | putative ripening-related protein - like putative ripening-related protein Vitis vinifera EMBL:VVI237988;supported by full-length cDNA: Ceres:99078.	2.30537	1.205	8.7025	8.1	0.176163	9.305	0.055	0.0381968
At5g44210	249087_at	ERF9 | ERF9 (ERF DOMAIN PROTEIN 9); DNA binding / transcription factor/ transcription repressor	2.30271	1.20333	7.35833	6.75667	0.150591	7.96	0.25	0.0482614
At1g78070	262164_at	--- | unknown protein ; supported by cDNA: gi_13937194_gb_AF372951.1_AF372951	2.30271	1.20333	10.0183	9.41667	0.174005	10.62	0.17	0.0463565
At1g21550	260881_at	--- | unknown protein contains similarity to calcium-binding protein GB:CAB63264 GI:6580549 from [Lotus japonicus]; supported by cDNA: gi_13605536_gb_AF361594.1_AF361594	2.2974	1.2	5.92	5.32	0.085049	6.52	0.11	0.0199211
At4g15440	245253_at	HPL1 | HPL1 (HYDROPEROXIDE LYASE 1); electron carrier/ heme binding / iron ion binding / monooxygenase	2.29474	1.19833	6.58583	5.98667	0.203333	7.185	0.025	0.0482614
At5g27520	246779_at	PNC2 | PNC2 (PEROXISOMAL ADENINE NUCLEOTIDE CARRIER 2); ADP transmembrane transporter/ ATP transmembrane transporter/ binding	2.27363	1.185	8.7925	8.2	0.0763763	9.385	0.245	0.0326037
At5g42650	249208_at	AOS | AOS (ALLENE OXIDE SYNTHASE); allene oxide synthase/ hydro-lyase/ oxygen binding	2.26577	1.18	10.52	9.93	0.105987	11.11	0.26	0.0411731
At1g27910	259605_at	PUB45 | PUB45 (PLANT U-BOX 45); ubiquitin-protein ligase	2.26054	1.17667	7.02167	6.43333	0.0762306	7.61	0.08	0.019871
At3g29575	255723_at	AFP3 | AFP3 (ABI FIVE BINDING PROTEIN 3)	2.25793	1.175	8.1675	7.58	0.0814453	8.755	0.035	0.019871
At3g06490	258516_at	MYB108 | MYB108 (myb domain protein 108); DNA binding / transcription factor	2.25012	1.17	6.265	5.68	0.110151	6.85	0.14	0.0262174
At3g47960	252377_at	--- | putative peptide transporter peptide transporter (ptr1), Hordeum vulgare, AF023472; supported by cDNA: gi_13877878_gb_AF370202.1_AF370202	2.25012	1.17	10.145	9.56	0.0873689	10.73	0.24	0.0337085
At1g79160	264130_at	--- | hypothetical protein predicted by genemark.hmm	2.22942	1.15667	7.60167	7.02333	0.11865	8.18	0.03	0.0241858
At4g16780	245276_at	ATHB-2 | ATHB-2 (ARABIDOPSIS THALIANA HOMEOBOX PROTEIN 2); DNA binding / protein homodimerization/ sequence-specific DNA binding / transcription factor	2.2217	1.15167	9.28917	8.71333	0.0470225	9.865	0.055	0.0197668
At1g01120	261570_at	KCS1 | KCS1 (3-KETOACYL-COA SYNTHASE 1); acyltransferase/ fatty acid elongase	2.18606	1.12833	9.88083	9.31667	0.141107	10.445	0.025	0.0294509
At1g13650	256096_at	--- | unknown protein	2.18606	1.12833	6.12083	5.55667	0.0933333	6.685	0.095	0.0226698
At1g27760	261651_at	SAT32 | interferon-related developmental regulator family protein / IFRD protein family	2.18354	1.12667	8.01667	7.45333	0.0952774	8.58	0.23	0.0381968
At3g17860	258189_at	JAZ3 | JAZ3 (JASMONATE-ZIM-DOMAIN PROTEIN 3)	2.18102	1.125	9.5925	9.03	0.155349	10.155	0.075	0.0374903
At2g23340	245078_at	--- | putative AP2 domain transcription factor	2.18102	1.125	8.3125	7.75	0.135031	8.875	0.025	0.0278743
At1g20070	261247_at	--- | hypothetical protein predicted by genemark.hmm	2.1785	1.12333	7.87833	7.31667	0.108064	8.44	0.08	0.0241858
At3g28220	256577_at	--- | unknown protein	2.17347	1.12	8.15	7.59	0.147309	8.71	0.12	0.0381968
At1g73480	245734_at	--- | lysophospholipase homolog, putative similar to lysophospholipase homolog GI:2801536 from [Oryza sativa]; supported by cDNA: gi_15028212_gb_AY045929.1_	2.17096	1.11833	10.1558	9.59667	0.075351	10.715	0.035	0.019871
At3g57760	251603_at	--- | putative protein wall-associated kinase 1, Arabidopsis thaliana, AJ009696; supported by cDNA: gi_13937221_gb_AF372966.1_AF372966	2.16095	1.11167	6.90917	6.35333	0.0982061	7.465	0.085	0.0240215
At1g68620	262229_at	--- | unknown protein ; supported by cDNA: gi_14335125_gb_AY037242.1_	2.15846	1.11	7.485	6.93	0.034641	8.04	0.06	0.0197668
At2g32800	267550_at	AP4.3A | AP4.3A; ATP binding / protein kinase/ protein serine/threonine kinase/ protein tyrosine kinase	2.15846	1.11	8.755	8.2	0.121655	9.31	0.08	0.0263893
At4g22530	254318_at	--- | putative protein embryo-abundant protein (EMB34), Picea glauca, PID:g1350531	2.15596	1.10833	7.66083	7.10667	0.0133333	8.215	0.295	0.0419066
At4g25410	254064_at	--- | putative protein hypothetical protein - Arabidopsis thaliana,PID:g3894198	2.14851	1.10333	4.59833	4.04667	0.0120185	5.15	0.24	0.0301764
At1g53920	262254_at	GLIP5 | GLIP5; carboxylesterase/ lipase	2.14851	1.10333	5.69833	5.14667	0.0800694	6.25	0.15	0.025298
At5g47330	248812_at	--- | palmitoyl-protein thioesterase precursor-like	2.14355	1.1	7.72	7.17	0.164621	8.27	0.04	0.0411731
At5g48540	248686_at	--- | 33 kDa secretory protein-like ; supported by cDNA: gi_15292980_gb_AY050924.1_	2.14107	1.09833	8.63583	8.08667	0.0731057	9.185	0.225	0.0340673
At1g19670	255786_at	ATCLH1 | ATCLH1 (ARABIDOPSIS THALIANA CORONATINE-INDUCED PROTEIN 1); chlorophyllase	2.1386	1.09667	9.15167	8.60333	0.153876	9.7	0.15	0.0441087
At1g73920	260393_at	--- | putative lipase similar to lipase GB:CAA74737 from [Drosophila melanogaster]; supported by cDNA: gi_15293100_gb_AY050984.1_	2.12874	1.09	10.355	9.81	0.051316	10.9	0.09	0.019871
At1g77680	259704_at	--- | putative 3-5 exoribonuclease similar to ribonuclease II RNB family protein GB:CAB16367 [Schizosaccharomyces pombe]; Pfam HMM hit: VacB and RNase II family 3-5 exoribonucleases	2.12383	1.08667	7.24667	6.70333	0.0617342	7.79	0.24	0.0372682
At1g21680	262505_at	--- | unknown protein ESTs gb|N96028, gb|F14286, gb|T20680, gb|F14443, gb|AA657300 and gb|N65244 come from this gene; supported by cDNA: gi_15028242_gb_AY046036.1_	2.12138	1.085	9.8225	9.28	0.0754983	10.365	0.045	0.019871
At1g09940	264660_at	HEMA2 | HEMA2; glutamyl-tRNA reductase	2.11893	1.08333	9.00833	8.46667	0.104137	9.55	0.16	0.0314432
At1g05340	264580_at	--- | unknown protein EST gb|ATTS0295 comes from this gene;supported by full-length cDNA: Ceres:20380.	2.1116	1.07833	8.90583	8.36667	0.0970109	9.445	0.125	0.0261168
At3g25180	257835_at	CYP82G1 | CYP82G1; electron carrier/ heme binding / iron ion binding / monooxygenase/ oxygen binding	2.1116	1.07833	5.51583	4.97667	0.0272845	6.055	0.215	0.0268774
At1g02400	259445_at	GA2OX6 | GA2OX6 (GIBBERELLIN 2-OXIDASE 6); gibberellin 2-beta-dioxygenase	2.10916	1.07667	11.0417	10.5033	0.00333333	11.58	0.02	0.019034
At1g58200	256229_at	MSL3 | MSL3 (MscS-LIKE 3); ion channel	2.10672	1.075	9.4975	8.96	0.10583	10.035	0.175	0.0337085
At5g61810	247498_at	--- | peroxisomal Ca-dependent solute carrier - like protein peroxisomal Ca-dependent solute carrier, Oryctolagus cuniculus, EMBL:AF004161; supported by cDNA: gi_15810360_gb_AY056219.1_	2.10429	1.07333	7.61333	7.07667	0.0145297	8.15	0.15	0.0207859
At2g15480	265499_at	UGT73B5 | UGT73B5 (UDP-glucosyl transferase 73B5); UDP-glucosyltransferase/ UDP-glycosyltransferase/ quercetin 3-O-glucosyltransferase/ transferase, transferring glycosyl groups	2.10186	1.07167	8.22917	7.69333	0.0868588	8.765	0.245	0.0430999
At3g55720	251751_at	--- | putative protein predicted proteins, Arabidopsis thaliana	2.09943	1.07	5.965	5.43	0.150111	6.5	0.12	0.0422189
At5g16010	246488_at	--- | steroid 5alpha-reductase-like protein steroid 5alpha-reductase - Rattus norvegicus, PIR:A34239; supported by cDNA: gi_14190512_gb_AF380656.1_AF380656	2.09943	1.07	11.335	10.8	0.0754983	11.87	0.12	0.0240871
At2g34930	267411_at	--- | putative disease resistance protein	2.08493	1.06	9.86	9.33	0.0416333	10.39	0.25	0.0381968
At2g18700	266072_at	ATTPS11 | ATTPS11; transferase, transferring glycosyl groups	2.08012	1.05667	10.2017	9.67333	0.0638575	10.73	0.01	0.019871
At1g63840	260327_at	--- | putative RING zinc finger protein Pfam HMM hit: zinc finger, C3HC4 type (RING finger); supported by cDNA: gi_16648709_gb_AY058131.1_	2.07772	1.055	8.7175	8.19	0.070946	9.245	0.085	0.0207859
At3g55130	251785_at	ATWBC19 | ATWBC19 (White-Brown Complex homolog 19); ATPase, coupled to transmembrane movement of substances	2.07292	1.05167	8.15917	7.63333	0.0841295	8.685	0.065	0.0226518
At5g53050	248293_at	--- | unknown protein	2.07053	1.05	9.685	9.16	0.04	10.21	0.16	0.0241858
At2g44910	266814_at	ATHB4 | ATHB4 (ARABIDOPSIS THALIANA HOMEOBOX-LEUCINE ZIPPER PROTEIN 4); DNA binding / transcription factor	2.06575	1.04667	5.82667	5.30333	0.108372	6.35	0.07	0.0262174
At2g22010	263870_at	RKP | RKP (Related to KPC1); protein binding / zinc ion binding	2.06575	1.04667	7.75667	7.23333	0.174579	8.28	0	0.0482614
At1g21670	262503_at	--- | hypothetical protein predicted by genscan; supported by cDNA: gi_14334811_gb_AY035079.1_	2.06337	1.045	8.5325	8.01	0.083865	9.055	0.035	0.0207859
At4g21940	254390_at	CPK15 | CPK15; ATP binding / calcium ion binding / calmodulin-dependent protein kinase/ kinase/ protein kinase/ protein serine/threonine kinase	2.04911	1.035	6.6675	6.15	0.168622	7.185	0.045	0.0497133
At2g29420	266296_at	ATGSTU7 | ATGSTU7 (ARABIDOPSIS THALIANA GLUTATHIONE S-TRANSFERASE TAU 7); glutathione transferase	2.04675	1.03333	9.29333	8.77667	0.0735603	9.81	0.09	0.0226366
At4g27590	253880_at	--- | Expressed protein ;supported by cDNA: Ceres:11048	2.04202	1.03	5.525	5.01	0.0503322	6.04	0.04	0.019871
At4g22980	254289_at	--- | putative protein predicted protein, Arabidopsis thaliana	2.03261	1.02333	5.75833	5.24667	0.0693622	6.27	0.2	0.0340673
At4g05020	255259_at	NDB2 | NDB2 (NAD(P)H dehydrogenase B2); FAD binding / disulfide oxidoreductase/ oxidoreductase	2.0209	1.015	8.4475	7.94	0.011547	8.955	0.225	0.0323765
At4g39840	252866_at	--- | putative protein	2.01391	1.01	8.765	8.26	0.061101	9.27	0.15	0.025298
At4g24510	254122_at	CER2 | CER2 (ECERIFERUM 2); transferase/ transferase, transferring acyl groups other than amino-acyl groups	2.01391	1.01	8.585	8.08	0.15308	9.09	0.06	0.0446818
At2g32240	265679_at	--- | putative myosin heavy chain ; supported by cDNA: gi_15982766_gb_AY057490.1_	2.01391	1.01	9.505	9	0.117189	10.01	0.19	0.0470143
At5g41900	249278_at	--- | putative protein strong similarity to unknown protein (gb|AAF19684.1)	2.00926	1.00667	6.10667	5.60333	0.0712585	6.61	0.04	0.0202997
At3g07390	259018_at	AIR12 | AIR12; extracellular matrix structural constituent	2.00694	1.005	9.8025	9.3	0.0818535	10.305	0.035	0.0226366
At3g50900	252133_at	--- | hypothetical protein hypothetical protein - Arabidopsis thaliana chromosome 4 AP2 contig, PID:e353223;supported by full-length cDNA: Ceres:10044.	2.00694	1.005	9.0025	8.5	0.0416333	9.505	0.125	0.0226366
At1g80450	260276_at	--- | unknown protein	1.99769	0.998333	5.90583	5.40667	0.133458	6.405	0.135	0.0443226
At5g17000	246465_at	--- | quinone oxidoreductase - like protein probable quinone oxidoreductase (EC 1.6.5.5) P1, Arabidopsis thaliana, PIR:S57611	1.99538	0.996667	6.76167	6.26333	0.0497773	7.26	0.04	0.019871
At1g01260	261050_at	--- | transcription factor MYC7E, putative similar to transcription factor MYC7E GB:AAD15818 GI:4321762 from [Zea mays]	1.99308	0.995	8.6375	8.14	0.115326	9.135	0.125	0.0374903
At2g20560	263374_at	--- | putative heat shock protein ;supported by full-length cDNA: Ceres:25528.	1.99078	0.993333	6.24333	5.74667	0.104934	6.74	0.17	0.0401187
At1g76580	259971_at	--- | unknown protein similar to SPL1-related proteins: GB:CAB56771, GB:CAB56770, GB:CAB56773 [Arabidopsis thaliana]	1.98848	0.991667	7.26917	6.77333	0.0233333	7.765	0.155	0.0241858
At1g20440	259570_at	COR47 | COR47 (COLD-REGULATED 47)	1.98618	0.99	12.325	11.83	0.0737111	12.82	0.07	0.0236168
At1g60470	264940_at	AtGolS4 | AtGolS4 (Arabidopsis thaliana galactinol synthase 4); transferase, transferring glycosyl groups / transferase, transferring hexosyl groups	1.9816	0.986667	5.54667	5.05333	0.127715	6.04	0.08	0.0381968
At3g05220	259354_at	--- | unknown protein	1.97703	0.983333	10.4483	9.95667	0.0437163	10.94	0.21	0.0349631
At5g57710	247874_at	--- | 101 kDa heat shock protein; HSP101-like protein	1.97475	0.981667	10.1842	9.69333	0.0617342	10.675	0.025	0.019871
At1g78210	260051_at	--- | hypothetical protein	1.9611	0.971667	8.96917	8.48333	0.024037	9.455	0.035	0.019871
At1g01030	261568_at	NGA3 | NGA3 (NGATHA3); transcription factor	1.95432	0.966667	4.82667	4.34333	0.0578312	5.31	0.05	0.0202997
At1g30640	263222_at	--- | putative protein kinase Strong similarity to gb|X71057 protein kinase from Nicotiana tabacum and contains PF|00069 eukaryotic protein kinase domain	1.95432	0.966667	7.67667	7.19333	0.111704	8.16	0.17	0.0443226
At3g50260	252214_at	CEJ1 | CEJ1 (COOPERATIVELY REGULATED BY ETHYLENE AND JASMONATE 1); DNA binding / transcription factor	1.95206	0.965	9.0925	8.61	0.143643	9.575	0.085	0.0468092
At4g35480	253140_at	RHA3B | RHA3B; protein binding / zinc ion binding	1.94981	0.963333	10.3583	9.87667	0.127323	10.84	0.08	0.0395083
At5g07070	250673_at	CIPK2 | CIPK2 (CBL-INTERACTING PROTEIN KINASE 2); ATP binding / kinase/ protein kinase/ protein serine/threonine kinase	1.94981	0.963333	6.31833	5.83667	0.13776	6.8	0.12	0.0472798
At4g23200	254242_at	--- | serine /threonine kinase - like protein serine /threonine kinase, Brassica oleracea	1.94531	0.96	6.57	6.09	0.155885	7.05	0.01	0.0497133
At2g31940	263465_at	--- | hypothetical protein predicted by genscan	1.94306	0.958333	5.14583	4.66667	0.054569	5.625	0.225	0.0419066
At1g09950	264661_at	--- | hypothetical protein Similar to Nicotiana tumor-related protein (gb|26453)	1.93411	0.951667	9.02917	8.55333	0.0433333	9.505	0.055	0.019871
At1g58290	256020_at	HEMA1 | HEMA1; glutamyl-tRNA reductase	1.93411	0.951667	9.52917	9.05333	0.126798	10.005	0.095	0.0415531
At2g39350	267008_at	--- | putative ABC transporter	1.92075	0.941667	8.41417	7.94333	0.125742	8.885	0.125	0.0446818
At5g59080	247754_at	--- | putative protein	1.91853	0.94	7.62	7.15	0.0665833	8.09	0.06	0.0229244
At3g15200	256884_at	--- | hypothetical protein contains Pfam profile: PF01535 domain of unknown function	1.91189	0.935	5.6075	5.14	0.0907377	6.075	0.205	0.0485715
At2g39660	267624_at	BIK1 | BIK1 (BOTRYTIS-INDUCED KINASE1); kinase	1.90968	0.933333	9.53333	9.06667	0.133458	10	0.11	0.0480679
At3g16800	257650_at	--- | protein phosphatase, putative similar to protein phosphatase-2C GB:AAC36699 from [Mesembryanthemum crystallinum];supported by full-length cDNA: Ceres:6305.	1.90748	0.931667	8.45917	7.99333	0.0233333	8.925	0.145	0.025298
At2g21540	263765_at	SFH3 | SFH3 (SEC14-LIKE 3); phosphatidylinositol transporter	1.90528	0.93	5.755	5.29	0.080829	6.22	0.08	0.0262174
At2g16630	265411_at	--- | unknown protein	1.90528	0.93	8.075	7.61	0.120968	8.54	0.04	0.0381574
At4g15130	245533_at	CCT2 | catalytic/ choline-phosphate cytidylyltransferase/ nucleotidyltransferase	1.90528	0.93	7.165	6.7	0.0550757	7.63	0.21	0.0422189
At1g09970	264663_at	LRR XI-23 | LRR XI-23; ATP binding / kinase/ protein kinase/ protein serine/threonine kinase	1.89868	0.925	11.0025	10.54	0.0665833	11.465	0.195	0.0411836
At1g51805	256168_at	--- | receptor protein kinase, putative contains Pfam profiles: PF00069: Eukaryotic protein kinase domain, multiple PF00560: Leucine Rich Repeat	1.89649	0.923333	8.43833	7.97667	0.0328295	8.9	0.15	0.0262912
At2g30040	266832_at	MAPKKK14 | MAPKKK14; ATP binding / kinase/ protein kinase/ protein serine/threonine kinase	1.8943	0.921667	9.66417	9.20333	0.072188	10.125	0.015	0.0241858
At4g34135	253268_s_at	UGT73B2 | UGT73B2 (UDP-GLUCOSYLTRANSFERASE 73B2); UDP-glucosyltransferase/ UDP-glycosyltransferase/ flavonol 3-O-glucosyltransferase/ quercetin 7-O-glucosyltransferase	1.88775	0.916667	9.77167	9.31333	0.0290593	10.23	0.12	0.0241858
At1g28010	259579_at	PGP14 | PGP14 (P-GLYCOPROTEIN 14); ATPase, coupled to transmembrane movement of substances	1.88339	0.913333	6.10333	5.64667	0.0470225	6.56	0.01	0.0199211
At3g09440	258979_at	--- | heat-shock protein (At-hsc70-3) identical to (At-hsc70-3) (cytosolic Hsp70) GB:CAA76606 [Arabidopsis thaliana]; supported by cDNA: gi_15292924_gb_AY050896.1_	1.88339	0.913333	9.15333	8.69667	0.0290593	9.61	0.05	0.019871
At3g20500	257087_at	PAP18 | PAP18 (PURPLE ACID PHOSPHATASE 18); acid phosphatase/ protein serine/threonine phosphatase	1.88122	0.911667	10.7392	10.2833	0.0405518	11.195	0.035	0.0199211
At5g42570	249204_at	--- | unknown protein ;supported by full-length cDNA: Ceres:1558.	1.88122	0.911667	10.2192	9.76333	0.106823	10.675	0.045	0.0337085
At4g01026	255602_at	--- | Expressed protein ; supported by full-length cDNA: Ceres: 36229.	1.87688	0.908333	9.06083	8.60667	0.0674125	9.515	0.145	0.0337085
At3g17110	257874_at	--- | hypothetical protein	1.87471	0.906667	7.63667	7.18333	0.110202	8.09	0.14	0.044444
At5g08130	250569_at	BIM1 | BIM1; DNA binding / protein binding / transcription factor	1.87038	0.903333	9.14833	8.69667	0.0902466	9.6	0.03	0.0262912
At5g53060	248294_at	--- | RNA-binding protein-like	1.87038	0.903333	7.65833	7.20667	0.105251	8.11	0.11	0.0399201
At3g51890	246305_at	--- | putative protein protein At2g40060 - Arabidopsis thaliana, EMBL:AF002109;supported by full-length cDNA: Ceres:93427.	1.87038	0.903333	8.56833	8.11667	0.0742369	9.02	0.1	0.0280757
At1g15010	260744_at	--- | hypothetical protein predicted by genemark.hmm;supported by full-length cDNA: Ceres:24933.	1.86176	0.896667	11.9617	11.5133	0.0669162	12.41	0.03	0.0241858
At1g71697	261506_at	ATCK1 | ATCK1 (CHOLINE KINASE 1); choline kinase	1.85318	0.89	9.035	8.59	0.0550757	9.48	0.14	0.0294509
At5g12050	250327_at	--- | putative serine rich protein predicted proteins, Arabidopsis thaliana;supported by full-length cDNA: Ceres:36958.	1.85104	0.888333	10.1808	9.73667	0.108372	10.625	0.015	0.0340673
At1g01650	257484_at	--- | unknown protein	1.85104	0.888333	9.48083	9.03667	0.0392994	9.925	0.195	0.0395083
At3g08970	258984_at	ATERDJ3A | ATERDJ3A; oxidoreductase	1.85104	0.888333	4.48083	4.03667	0.116809	4.925	0.045	0.0410473
At3g48520	252368_at	CYP94B3 | CYP94B3; electron carrier/ heme binding / iron ion binding / monooxygenase/ oxygen binding	1.8489	0.886667	11.6367	11.1933	0.031798	12.08	0.03	0.019871
At3g46670	252482_at	UGT76E11 | UGT76E11 (UDP-GLUCOSYL TRANSFERASE 76E11); UDP-glycosyltransferase/ quercetin 3-O-glucosyltransferase/ quercetin 7-O-glucosyltransferase/ transferase, transferring glycosyl groups	1.8489	0.886667	7.06667	6.62333	0.0560753	7.51	0.12	0.0279585
At3g02150	259129_at	PTF1 | PTF1 (PLASTID TRANSCRIPTION FACTOR 1); transcription factor	1.84676	0.885	8.0325	7.59	0.115036	8.475	0.105	0.0440724
At3g53960	251916_at	--- | transporter-like protein oligopeptide transporter (LeOPT1) - Lycopersicon esculentum, EMBL:AF016713	1.84676	0.885	7.7425	7.3	0.107858	8.185	0.105	0.0411836
At3g09920	258651_at	PIP5K9 | PIP5K9 (PHOSPHATIDYL INOSITOL MONOPHOSPHATE 5 KINASE); 1-phosphatidylinositol-4-phosphate 5-kinase/ ATP binding / phosphatidylinositol phosphate kinase	1.83825	0.878333	7.25583	6.81667	0.0895048	7.695	0.175	0.0472874
At5g49700	248564_at	--- | putative protein contains similarity to AT-hook DNA-binding protein	1.83613	0.876667	7.59167	7.15333	0.0600925	8.03	0.16	0.0372866
At3g02750	258602_at	--- | putative protein phosphatase-2C (PP2C) similar to putative protein phosphatase-2C (PP2C) GB:AAC36699 [Mesembryanthemum crystallinum]	1.83613	0.876667	8.55167	8.11333	0.0185592	8.99	0.13	0.025298
At4g31780	253489_at	MGD1 | MGD1 (MONOGALACTOSYL DIACYLGLYCEROL SYNTHASE 1); 1,2-diacylglycerol 3-beta-galactosyltransferase/ UDP-galactosyltransferase/ UDP-glycosyltransferase/ transferase, transferring glycosyl groups	1.83401	0.875	10.3775	9.94	0.0814453	10.815	0.175	0.0455791
At1g07720	261420_at	KCS3 | KCS3 (3-KETOACYL-COA SYNTHASE 3); acyltransferase/ catalytic/ transferase, transferring acyl groups other than amino-acyl groups	1.83189	0.873333	8.22333	7.78667	0.0775314	8.66	0.1	0.0315879
At4g38810	252915_at	--- | EF-Hand containing protein -like strond similarity to 39 kDa EF-Hand protein, Solanum tuberosum, AJ001310; supported by cDNA: gi_15810420_gb_AY056249.1_	1.82766	0.87	9.385	8.95	0.0351188	9.82	0.06	0.0207859
At3g49780	252234_at	ATPSK4 | ATPSK4 (PHYTOSULFOKINE 4 PRECURSOR); growth factor	1.82344	0.866667	8.51667	8.08333	0.024037	8.95	0.2	0.0411068
At3g54140	251882_at	PTR1 | PTR1 (PEPTIDE TRANSPORTER 1); dipeptide transporter/ transporter/ tripeptide transporter	1.81294	0.858333	8.40583	7.97667	0.0592546	8.835	0.135	0.0326037
At1g30360	256310_at	ERD4 | ERD4 (early-responsive to dehydration 4)	1.81085	0.856667	11.8117	11.3833	0.0233333	12.24	0.04	0.0199211
At4g25670	254050_s_at	--- | hypothetical protein ; supported by cDNA: gi_14517537_gb_AY039604.1_	1.80667	0.853333	9.52333	9.09667	0.0800694	9.95	0.01	0.0262912
At5g41600	249267_at	BTI3 | BTI3 (VIRB2-INTERACTING PROTEIN 3)	1.80458	0.851667	10.2992	9.87333	0.0775314	10.725	0.075	0.0294509
At1g20450	259516_at	ERD10 | ERD10 (EARLY RESPONSIVE TO DEHYDRATION 10); actin binding	1.8025	0.85	13.075	12.65	0.0723418	13.5	0.04	0.0262174
At5g63790	247351_at	ANAC102 | ANAC102 (ARABIDOPSIS NAC DOMAIN CONTAINING PROTEIN 102); transcription factor	1.8025	0.85	11.685	11.26	0.113578	12.11	0.03	0.0411836
At4g27410	253872_at	RD26 | RD26 (RESPONSIVE TO DESICCATION 26); transcription activator/ transcription factor	1.79834	0.846667	10.2067	9.78333	0.101708	10.63	0.12	0.0455791
At5g52660	248328_at	--- | putative protein contains similarity to MYB-related DNA-binding protein;supported by full-length cDNA: Ceres:37702.	1.79419	0.843333	6.93833	6.51667	0.115518	7.36	0.03	0.0425765
At4g00360	255690_at	CYP86A2 | CYP86A2 (CYTOCHROME P450 86 A2); fatty acid (omega-1)-hydroxylase/ oxygen binding	1.79212	0.841667	10.1142	9.69333	0.102686	10.535	0.025	0.0381968
At1g14200	262656_at	--- | unknown protein location of EST TAT5A03; 5 end, gb|Z26679	1.78798	0.838333	7.26583	6.84667	0.0751295	7.685	0.175	0.0483034
At3g60690	251342_at	--- | putative protein SAUR-AC1, Arabidopsis thaliana, PIR:T06084; supported by cDNA: gi_14190478_gb_AF380639.1_AF380639	1.77974	0.831667	8.33917	7.92333	0.101708	8.755	0.075	0.0411836
At1g70520	260303_at	--- | putative protein kinase similar to C-terminal region of s-receptor kinases GB:BAA21132, GB:BAA06285 [Brassica rapa]; Pfam HMM hit: Eukaryotic protein kinase domain	1.77563	0.828333	7.98083	7.56667	0.116237	8.395	0.045	0.0461165
At1g10560	263259_at	PUB18 | PUB18 (PLANT U-BOX 18); ubiquitin-protein ligase	1.7593	0.815	7.5775	7.17	0.0404145	7.985	0.005	0.0226518
At2g17840	264787_at	ERD7 | ERD7 (EARLY-RESPONSIVE TO DEHYDRATION 7)	1.75119	0.808333	12.0008	11.5967	0.024037	12.405	0.105	0.0262174
At1g01140	261581_at	CIPK9 | CIPK9 (CBL-INTERACTING PROTEIN KINASE 9); ATP binding / kinase/ protein kinase/ protein serine/threonine kinase	1.74917	0.806667	10.5167	10.1133	0.0333333	10.92	0.01	0.0226366
At4g19960	254520_at	--- | potassium transporter-like protein putative potassium transporter AtKT2p & AtKT1p, Arabidopsis thaliana, Patchx:G2384669 & Patchx:G2384671	1.74715	0.805	7.8325	7.43	0.0602771	8.235	0.145	0.0411836
At4g02880	255452_at	--- | hypothetical protein similar to A. thaliana hypothetical protein F15K9.11, GenBank accession number AC005278	1.74715	0.805	8.5825	8.18	0.0602771	8.985	0.035	0.025298
At5g62350	247450_at	--- | ripening-related protein - like ripening-related protein, Vitis vinifera, EMBL:VVI237985;supported by full-length cDNA: Ceres:9669.	1.74513	0.803333	12.7183	12.3167	0.0566667	13.12	0.05	0.0262174
At1g09250	264264_at	--- | unknown protein ESTs gb|T04610, gb|N38459, gb|T45174, gb|R30481 and gb|N64971 come from this gene;supported by full-length cDNA: Ceres:9228.	1.73909	0.798333	8.38583	7.98667	0.0260342	8.785	0.115	0.0288932
At3g09350	259037_at	--- | hypothetical protein predicted by genscan+;supported by full-length cDNA: Ceres:19154.	1.73708	0.796667	7.37167	6.97333	0.072188	7.77	0.06	0.0320496
At1g65390	264153_at	ATPP2-A5 | ATPP2-A5 (ARABIDOPSIS THALIANA PHLOEM PROTEIN 2 A5); carbohydrate binding	1.73107	0.791667	8.89917	8.50333	0.0785988	9.295	0.095	0.0384365
At2g22430	264006_at	ATHB6 | ATHB6; DNA binding / protein binding / sequence-specific DNA binding / transcription activator/ transcription factor	1.72708	0.788333	10.0508	9.65667	0.0845248	10.445	0.105	0.0433268
At4g15660	245504_at	--- | glutaredoxin	1.72708	0.788333	6.49083	6.09667	0.0120185	6.885	0.005	0.0207859
At4g19390	254580_at	--- | putative protein ; supported by cDNA: gi_14190356_gb_AF378856.1_AF378856	1.72708	0.788333	8.11083	7.71667	0.10105	8.505	0.075	0.0470528
At2g40230	263382_at	--- | putative anthranilate N-hydroxycinnamoyl/benzoyltransferase ;supported by full-length cDNA: Ceres:105546.	1.71317	0.776667	6.16167	5.77333	0.0952774	6.55	0.04	0.0410473
At1g68550	260209_at	CPuORF53 | CPuORF53 (Conserved peptide upstream open reading frame 53)	1.70921	0.773333	7.85333	7.46667	0.0533333	8.24	0.05	0.0268774
At5g04340	245711_at	ZAT6 | ZAT6 (ZINC FINGER OF ARABIDOPSIS THALIANA 6); nucleic acid binding / transcription factor/ zinc ion binding	1.70724	0.771667	9.55917	9.17333	0.104934	9.945	0.005	0.0441015
At4g17090	245346_at	CT-BMY | CT-BMY (CHLOROPLAST BETA-AMYLASE); beta-amylase	1.70527	0.77	9.975	9.59	0.0665833	10.36	0.04	0.0299077
At1g70530	260362_at	--- | putative protein kinase similar to C-terminal region of s-receptor kinase precursor GB:JQ1677 [Brassica napus]; Pfam HMM hit: Eukaryotic protein kinase domain	1.70527	0.77	8.195	7.81	0.0360555	8.58	0.04	0.0241858
At5g67190	247029_at	--- | TINY-like protein	1.7033	0.768333	7.74083	7.35667	0.048074	8.125	0.075	0.0280757
At1g01010	261585_at	ANAC001 | ANAC001 (Arabidopsis NAC domain containing protein 1); transcription factor	1.7033	0.768333	6.41083	6.02667	0.0698411	6.795	0.025	0.0303304
At3g59350	251494_at	--- | protein kinase-like protein Pto kinase interactor 1 - Lycopersicon esculentum, EMBL:U28007; supported by cDNA: gi_15451117_gb_AY054639.1_	1.70133	0.766667	10.7367	10.3533	0.05696	11.12	0.08	0.0321364
At4g04840	255298_at	ATMSRB6 | methionine sulfoxide reductase domain-containing protein / SeIR domain-containing protein	1.69937	0.765	8.4625	8.08	0.06245	8.845	0.105	0.0384002
At1g16860	256116_at	CPuORF55 | CPuORF55 (Conserved peptide upstream open reading frame 55)	1.69349	0.76	7.8	7.42	0.083865	8.18	0.05	0.0395083
At4g37370	253046_at	CYP81D8 | CYP81D8; electron carrier/ heme binding / iron ion binding / monooxygenase/ oxygen binding	1.68958	0.756667	8.49167	8.11333	0.0260342	8.87	0.07	0.025298
At3g05500	259105_at	--- | stress related protein, putative similar to stress related protein GB:AAD51854 from [Vitis riparia];supported by full-length cDNA: Ceres:13300.	1.68763	0.755	11.3375	10.96	0.0321455	11.715	0.035	0.0241858
At4g35985	253113_at	--- | putative protein physical impedance induced protein, Zea mays, gb:AF001635	1.68568	0.753333	10.4233	10.0467	0.0683943	10.8	0.1	0.0411836
At4g28720	253794_at	--- | putative protein dimethylaniline monooxygenase (N-oxide-forming), Sus scrofa domestica, PIR1:A33768	1.68568	0.753333	6.13333	5.75667	0.0233333	6.51	0.08	0.0268278
At1g69260	260357_at	AFP1 | AFP1 (ABI FIVE BINDING PROTEIN)	1.68374	0.751667	7.99917	7.62333	0.0982061	8.375	0.005	0.0443226
At5g16970	246463_at	AT-AER | AT-AER (alkenal reductase); 2-alkenal reductase	1.67597	0.745	9.1425	8.77	0.0057735	9.515	0.055	0.0241858
At1g64890	262881_at	--- | unknown protein ; supported by cDNA: gi_15028136_gb_AY046018.1_	1.67404	0.743333	7.16833	6.79667	0.0676593	7.54	0.07	0.0372866
At1g62570	265119_at	FMO GS-OX4 | FMO GS-OX4 (FLAVIN-MONOOXYGENASE GLUCOSINOLATE S-OXYGENASE 4); 4-methylthiopropyl glucosinolate S-oxygenase/ 8-methylthiopropyl glucosinolate S-oxygenase/ flavin-containing monooxygenase/ monooxygenase	1.67018	0.74	7.19	6.82	0.08544	7.56	0.04	0.0408268
At1g15530	261764_at	--- | receptor lectin kinase, putative similar to receptor lectin kinase 3 GI:4100060 from [Arabidopsis thaliana]	1.66632	0.736667	6.49167	6.12333	0.0935117	6.86	0.06	0.0475783
At3g20410	257621_at	CPK9 | CPK9 (calmodulin-domain protein kinase 9); calmodulin-dependent protein kinase/ kinase	1.6644	0.735	7.8775	7.51	0.07	8.245	0.115	0.0461165
At3g14200	256999_at	--- | hypothetical protein predicted by genemark.hmm	1.6644	0.735	7.3675	7	0.07	7.735	0.025	0.0339124
At1g25560	255742_at	TEM1 | TEM1 (TEMPRANILLO 1); transcription factor	1.65864	0.73	9.325	8.96	0.043589	9.69	0.13	0.0411836
At2g46600	265460_at	--- | putative caltractin ;supported by full-length cDNA: Ceres:7802.	1.65481	0.726667	10.6267	10.2633	0.0371184	10.99	0.02	0.025298
At5g60790	247593_at	GCN1 | ATGCN1; transporter	1.6529	0.725	10.4425	10.08	0.0416333	10.805	0.025	0.0265787
At4g26080	253994_at	ABI1 | ABI1 (ABA INSENSITIVE 1); calcium ion binding / protein serine/threonine phosphatase	1.6529	0.725	9.1925	8.83	0.0472582	9.555	0.075	0.0323021
At2g44230	267344_at	--- | hypothetical protein predicted by genefinder; supported by cDNA: gi_15450386_gb_AY052294.1_	1.64909	0.721667	7.20417	6.84333	0.0635959	7.565	0.005	0.0323765
At3g16690	258421_at	--- | MtN3-like protein similar to MtN3 GB:CAA69976 from [Medicago truncatula]	1.64528	0.718333	7.90583	7.54667	0.0120185	8.265	0.045	0.025298
At5g47040	248818_at	LON2 | LON2 (LON PROTEASE 2); ATP binding / ATP-dependent peptidase/ nucleoside-triphosphatase/ nucleotide binding / serine-type endopeptidase/ serine-type peptidase	1.63959	0.713333	9.92333	9.56667	0.0788106	10.28	0.08	0.0470143
At4g34138	253281_at	UGT73B1 | UGT73B1 (UDP-glucosyl transferase 73B1); UDP-glycosyltransferase/ abscisic acid glucosyltransferase/ quercetin 3-O-glucosyltransferase/ quercetin 7-O-glucosyltransferase	1.6245	0.7	7.29	6.94	0.03	7.64	0.1	0.0372866
At4g18440	256461_s_at	--- | adenylosuccinate lyase - like protein adenylosuccinate lyase - Haemophilus influenzae	1.6245	0.7	6.28	5.93	0.0723418	6.63	0.05	0.0411836
At1g67850	245200_at	--- | F12A21.2 hypothetical protein; supported by cDNA: gi_14326581_gb_AF385745.1_AF385745	1.62263	0.698333	7.94583	7.59667	0.0504425	8.295	0.025	0.0315879
At2g24500	265662_at	FZF | FZF; transcription factor	1.61702	0.693333	8.92333	8.57667	0.0233333	9.27	0.02	0.0261928
At4g32300	253476_at	SD2-5 | SD2-5 (S-DOMAIN-2 5); carbohydrate binding / kinase/ protein kinase	1.61142	0.688333	7.78083	7.43667	0.0266667	8.125	0.105	0.0381968
At2g38000	266090_at	--- | unknown protein	1.6077	0.685	7.7525	7.41	0.0251661	8.095	0.135	0.0455791
At4g38710	252952_at	--- | putative protein cylicin II - bovine, PIR2:I46014	1.59291	0.671667	8.52917	8.19333	0.0433333	8.865	0.055	0.0340673
At3g61060	251356_at	AtPP2-A13 | AtPP2-A13 (Arabidopsis thaliana phloem protein 2-A13); carbohydrate binding	1.59291	0.671667	9.21917	8.88333	0.0712585	9.555	0.025	0.0422189
At1g70790	262291_at	--- | zinc finger and C2 domain protein, putative similar to zinc finger and C2 domain protein GI:9957238 from [Arabidopsis thaliana]; supported by full-length cDNA: Ceres: 148076.	1.58924	0.668333	8.42083	8.08667	0.0751295	8.755	0.065	0.0482614
At4g35440	253141_at	--- | putative protein hypothetical protein F22O2.23 - Arabidopsis thaliana,PID:g3953478; supported by cDNA: gi_14039798_gb_AF366367.1_AF366367	1.5874	0.666667	6.97667	6.64333	0.0440959	7.31	0.04	0.0337085
At3g50410	252210_at	OBP1 | OBP1 (OBF BINDING PROTEIN 1); DNA binding / protein binding / transcription factor	1.58191	0.661667	6.96417	6.63333	0.0202759	7.295	0.035	0.0294509
At5g26770	246796_at	--- | putative protein myosin heavy chain, chicken, PIR:S24348;supported by full-length cDNA: Ceres:147806.	1.58008	0.66	7.44	7.11	0.0472582	7.77	0.04	0.0340673
At5g43190	249140_at	--- | F-box protein family, AtFBX6 contains similarity to unusual floral organs (UFO) GI:4376159 from [Arabidopsis thaliana]	1.58008	0.66	8.26	7.93	0.057735	8.59	0.07	0.0415531
At4g32800	253405_at	--- | transcription factor TINY homolog transcription factor TINY - Arabidopsis thaliana, PIR2:T01076;supported by full-length cDNA: Ceres:99612.	1.5728	0.653333	8.77333	8.44667	0.0491031	9.1	0	0.0363107
At5g08500	250522_at	--- | cleft lip and palate associated transmembrane protein-like	1.55833	0.64	9.97	9.65	0.0288675	10.29	0.02	0.0318833
At3g55760	251753_at	--- | putative protein predicted protein, Arabidopsis thaliana	1.55114	0.633333	6.84333	6.52667	0.0145297	7.16	0.01	0.0294509
At1g70750	260182_at	--- | unknown protein similar to IFA-binding protein GB:AAD01202 [Arabidopsis thaliana]; supported by cDNA: gi_4101563_gb_AF004556.1_AF004556	1.54043	0.623333	6.21833	5.90667	0.00881917	6.53	0.04	0.0327073
At3g43720	252711_at	--- | lipid-transfer protein-like protein nonspecific lipid transfer protein, loblolly pine, PIR:S51816;supported by full-length cDNA: Ceres:8461.	1.53156	0.615	10.6475	10.34	0.046188	10.955	0.035	0.0410702
At5g04370	245713_at	NAMT1 | NAMT1; S-adenosylmethionine-dependent methyltransferase	1.50699	0.591667	4.33917	4.04333	0.0266667	4.635	0.065	0.0422189
At4g35150	253177_s_at	--- | O-methyltransferase - like protein caffeic acid O-methyltransferase, Pinus taeda, gb:U39301	1.50525	0.59	6.265	5.97	0.0321455	6.56	0.05	0.0422189
At5g06710	250694_at	HAT14 | HAT14 (HOMEOBOX FROM ARABIDOPSIS THALIANA); DNA binding / transcription factor	1.50177	0.586667	6.37667	6.08333	0.0425572	6.67	0.07	0.0485715
At4g02080	255505_at	ATSAR2 | ATSAR2 (ARABIDOPSIS THALIANA SECRETION-ASSOCIATED RAS SUPER FAMILY 2); GTP binding	-1.50699	-0.591667	10.0808	10.3767	0.0333333	9.785	0.015	0.0388723
At3g45650	252589_s_at	NAXT1 | NAXT1 (NITRATE EXCRETION TRANSPORTER1); nitrate efflux transmembrane transporter/ transporter	-1.52098	-0.605	5.8975	6.2	0.0568624	5.595	0.005	0.0446818
At3g63210	251169_at	MARD1 | MARD1	-1.5351	-0.618333	5.42417	5.73333	0.024037	5.115	0.075	0.0411836
At3g23730	257203_at	--- | xyloglucan endotransglycosylase, putative similar to xyloglucan endotransglycosylase 1 GB:CAA10231 from [Fagus sylvatica] (Plant Physiol.(1999) 119, 1148-1148);supported by full-length cDNA: Ceres:10852.	-1.54221	-0.625	8.1275	8.44	0.011547	7.815	0.045	0.0330006
At3g01470	259165_at	ATHB-1 | ATHB-1 (ARABIDOPSIS THALIANA HOMEOBOX 1); DNA binding / protein homodimerization/ sequence-specific DNA binding / transcription activator/ transcription factor	-1.54578	-0.628333	9.02917	9.34333	0.0470225	8.715	0.005	0.0381968
At2g19620	265938_at	--- | putative SF21 protein {Helianthus annuus}	-1.54935	-0.631667	8.39083	8.70667	0.0517472	8.075	0.075	0.045553
At2g42610	263498_at	LSH10 | LSH10 (LIGHT SENSITIVE HYPOCOTYLS 10)	-1.55294	-0.635	8.3225	8.64	0.046188	8.005	0.055	0.0401187
At2g26190	267381_at	--- | unknown protein ; supported by cDNA: gi_16930468_gb_AF419588.1_AF419588	-1.55473	-0.636667	9.09833	9.41667	0.0120185	8.78	0.12	0.0470143
At1g07610	261410_at	MT1C | MT1C; copper ion binding	-1.55653	-0.638333	11.8342	12.1533	0.0491031	11.515	0.065	0.0422189
At5g02480	251015_at	--- | putative protein predicted protein, Arabidopsis thaliana; supported by cDNA: gi_13430449_gb_AF360137.1_AF360137	-1.56917	-0.65	9.395	9.72	0.0152753	9.07	0.07	0.0340673
At2g23810	267293_at	TET8 | TET8 (TETRASPANIN8)	-1.56917	-0.65	11.735	12.06	0.043589	11.41	0.04	0.0356152
At1g74450	260227_at	--- | unknown protein similar to hypothetical proteins GB:AAD39276 [Arabidopsis thaliana], GB:CAB53491 [Oryza sativa];supported by full-length cDNA: Ceres:108193.	-1.57826	-0.658333	11.1542	11.4833	0.0272845	10.825	0.095	0.0395083
At3g15530	258394_at	--- | unknown protein ;supported by full-length cDNA: Ceres:15303.	-1.59291	-0.671667	9.96083	10.2967	0.031798	9.625	0.015	0.02871
At1g31290	262549_at	--- | hypothetical protein similar to hypothetical protein GB:AAF24586 GI:6692121 from [Arabidopsis thaliana]	-1.59475	-0.673333	6.00667	6.34333	0.0260342	5.67	0.08	0.0337085
At1g14480	261476_at	--- | hypothetical protein contains similarity to alpha-latroinsectotoxin precursor GI:9537 from [Latrodectus tredecimguttatus]	-1.59475	-0.673333	7.50667	7.84333	0.034801	7.17	0.11	0.0411836
At3g46940	252442_at	--- | dUTP pyrophosphatase-like protein dUTP pyrophosphatase - Lycopersicon esculentum,PIR2:JQ1599; supported by cDNA: gi_13878142_gb_AF370334.1_AF370334	-1.60956	-0.686667	7.29333	7.63667	0.0328295	6.95	0.01	0.0268774
At1g73805	260068_at	--- | putative calmodulin-binding protein similar to calmodulin-binding protein GB:AAB37246 [Nicotiana tabacum]	-1.64148	-0.715	4.8525	5.21	0.0321455	4.495	0.035	0.0262174
At3g48850	252334_at	--- | mitochondrial phosphate transporter mitochondrial phosphate transporter - Zea mays, EMBL:AB016064	-1.64528	-0.718333	5.51417	5.87333	0.0417665	5.155	0.045	0.0286045
At5g66230	247134_at	--- | putative protein similar to unknown protein (emb|CAB62645.1)	-1.64528	-0.718333	7.19417	7.55333	0.0218581	6.835	0.085	0.0294509
At1g12520	259511_at	ATCCS | ATCCS (COPPER CHAPERONE FOR SOD1); superoxide dismutase/ superoxide dismutase copper chaperone	-1.65099	-0.723333	7.49167	7.85333	0.0466667	7.13	0.05	0.0299815
At3g45640	252592_at	NAXT1 | NAXT1 (NITRATE EXCRETION TRANSPORTER1); nitrate efflux transmembrane transporter/ transporter	-1.65672	-0.728333	11.0592	11.4233	0.034801	10.695	0.145	0.0423186
At3g27540	257999_at	--- | hypothetical protein similar to hypothetical protein GB:AAF01546 from [Arabidopsis thaliana]	-1.6644	-0.735	8.5225	8.89	0.0568624	8.155	0.125	0.0443226
At3g52110	252089_at	--- | putative protein	-1.66825	-0.738333	5.90417	6.27333	0.099387	5.535	0.035	0.0470528
At5g44190	249035_at	GLK2 | GLK2 (GOLDEN2-LIKE 2); DNA binding / transcription factor/ transcription regulator	-1.67211	-0.741667	8.72583	9.09667	0.0202759	8.355	0.145	0.0407405
At3g16720	258436_at	ATL2 | ATL2; protein binding / zinc ion binding	-1.67404	-0.743333	7.32167	7.69333	0.0775314	6.95	0.04	0.0381574
At1g62763	262640_at	--- | hypothetical protein	-1.68374	-0.751667	5.67083	6.04667	0.0949269	5.295	0.025	0.0437893
At3g51280	252148_at	--- | MS5-like protein	-1.69349	-0.76	6.24	6.62	0.0568624	5.86	0.08	0.0327073
At1g66140	256528_at	ZFP4 | ZFP4 (ZINC FINGER PROTEIN 4); nucleic acid binding / transcription factor/ zinc ion binding	-1.69741	-0.763333	6.33167	6.71333	0.0392994	5.95	0.16	0.0427828
At3g47640	252427_at	--- | hypothetical protein	-1.69937	-0.765	7.2575	7.64	0.10583	6.875	0.005	0.0464448
At2g42760	263972_at	--- | unknown protein	-1.7033	-0.768333	9.72917	10.1133	0.0260342	9.345	0.125	0.0337085
At2g31110	266474_at	--- | hypothetical protein predicted by grail	-1.72907	-0.79	7.695	8.09	0.043589	7.3	0.03	0.0241858
At3g23740	257201_at	--- | unknown protein	-1.73508	-0.795	4.6325	5.03	0.072111	4.235	0.045	0.030828
At1g28370	261470_at	ERF11 | ERF11 (ERF DOMAIN PROTEIN 11); DNA binding / transcription factor/ transcription repressor	-1.73708	-0.796667	9.96833	10.3667	0.103494	9.57	0.05	0.0443226
At4g37240	246200_at	--- | putative protein ;supported by full-length cDNA: Ceres:16131.	-1.73909	-0.798333	6.49417	6.89333	0.0491031	6.095	0.055	0.0261168
At3g14060	258209_at	GAPC1 | GAPC1 (GLYCERALDEHYDE-3-PHOSPHATE DEHYDROGENASE C SUBUNIT 1); glyceraldehyde-3-phosphate dehydrogenase (phosphorylating)/ glyceraldehyde-3-phosphate dehydrogenase	-1.7411	-0.8	7.86	8.26	0.07	7.46	0.11	0.0381968
At5g53370	248263_at	PMEPCRF | PMEPCRF (PECTIN METHYLESTERASE PCR FRAGMENT F); pectinesterase	-1.75119	-0.808333	8.37917	8.78333	0.0717248	7.975	0.035	0.0288505
At3g12870	257134_at	--- | hypothetical protein similar to oxidoreductases	-1.75727	-0.813333	6.72667	7.13333	0.0995546	6.32	0.06	0.0411836
At5g56870	247954_at	BGAL4 | BGAL4 (beta-galactosidase 4); beta-galactosidase	-1.76337	-0.818333	9.30417	9.71333	0.0906152	8.895	0.055	0.036644
At5g10580	250438_at	--- | putative protein predicted protein, Arabidopsis thaliana; supported by cDNA: gi_14326488_gb_AF385697.1_AF385697	-1.76745	-0.821667	8.21583	8.62667	0.103333	7.805	0.085	0.0446818
At1g64640	261975_at	--- | unknown protein	-1.7818	-0.833333	7.98667	8.40333	0.0676593	7.57	0.08	0.0294509
At5g38780	249532_at	--- | AtPP - like protein AtPP protein, Brassica napus, EMBL:BNA245479	-1.7818	-0.833333	4.41667	4.83333	0.0982061	4	0.14	0.0497133
At5g36710	249659_s_at	--- | putative protein similar to unknown protein (gb|AAF32471.1)	-1.78798	-0.838333	6.88417	7.30333	0.112596	6.465	0.015	0.0422189
At1g66400	260135_at	--- | calmodulin-related protein similar to GB:P25070 from [Arabidopsis thaliana], contains Pfam profile: PF00036 EF hand (4 copies);supported by full-length cDNA: Ceres:95959.	-1.79005	-0.84	6.38	6.8	0.0208167	5.96	0.09	0.0241858
At5g64900	247213_at	PROPEP1 | PROPEP1	-1.80042	-0.848333	6.81917	7.24333	0.11865	6.395	0.055	0.0461165
At1g11050	260477_at	--- | Ser/Thr protein kinase isolog	-1.8025	-0.85	7.665	8.09	0.0550757	7.24	0.08	0.025298
At2g01300	265732_at	--- | predicted by genscan and genefinder ;supported by full-length cDNA: Ceres:120459.	-1.81085	-0.856667	7.23833	7.66667	0.0883805	6.81	0	0.0294509
At2g32030	265725_at	--- | putative alanine acetyl transferase	-1.81294	-0.858333	7.30417	7.73333	0.112596	6.875	0.055	0.0422189
At3g23150	257922_at	ETR2 | ETR2 (ethylene response 2); ethylene binding / glycogen synthase kinase 3/ protein histidine kinase/ receptor	-1.85961	-0.895	7.0925	7.54	0.0832666	6.645	0.055	0.0268774
At1g18570	255753_at	MYB51 | MYB51 (MYB DOMAIN PROTEIN 51); DNA binding / transcription factor	-1.86391	-0.898333	6.23417	6.68333	0.0762306	5.785	0.085	0.0265787
At3g02640	258480_at	--- | unknown protein ;supported by full-length cDNA: Ceres:4861.	-1.87471	-0.906667	8.01333	8.46667	0.132204	7.56	0.1	0.0487749
At2g17040	263584_at	anac036 | anac036 (Arabidopsis NAC domain containing protein 36); transcription factor	-1.88339	-0.913333	5.42667	5.88333	0.00666667	4.97	0.01	0.019871
At4g37310	253052_at	CYP81H1 | CYP81H1; electron carrier/ heme binding / iron ion binding / monooxygenase/ oxygen binding	-1.88557	-0.915	7.9325	8.39	0.0750555	7.475	0.045	0.0243765
At1g49230	260753_at	--- | RING-H2 finger protein RHA3a, putative similar to RING-H2 finger protein RHA3a GI:3790573 from [Arabidopsis thaliana]	-1.90528	-0.93	5.735	6.2	0.117898	5.27	0.07	0.0381968
At2g41180	267084_at	--- | unknown protein ; supported by cDNA: gi_16323164_gb_AY057686.1_	-1.91631	-0.938333	6.21417	6.68333	0.0466667	5.745	0.175	0.0315879
At1g55265	259661_at	--- | Expressed protein ; supported by full-length cDNA: Ceres: 14943.	-1.91631	-0.938333	6.06417	6.53333	0.0375648	5.595	0.105	0.0226366
At4g02330	255524_at	ATPMEPCRB | ATPMEPCRB; pectinesterase	-1.92075	-0.941667	7.68583	8.15667	0.0895048	7.215	0.135	0.0339124
At3g10190	259143_at	--- | calmodulin-like protein similar to calmodulin GB:AAA34015 [Glycine max], Pfam HMM hit: EF hand	-1.97931	-0.985	5.9775	6.47	0.0953939	5.485	0.175	0.0381968
At1g65500	264635_at	--- | unknown protein ;supported by full-length cDNA: Ceres:25136.	-2.02792	-1.02	7.48	7.99	0.153731	6.97	0.03	0.0422189
At2g46400	263783_at	WRKY46 | WRKY46; transcription factor	-2.04438	-1.03167	8.83083	9.34667	0.0783865	8.315	0.005	0.0202997
At1g73800	260046_at	--- | Expressed protein ; supported by cDNA: gi_16648699_gb_AY058126.1_	-2.05385	-1.03833	6.49417	7.01333	0.103655	5.975	0.005	0.025058
At5g65390	247189_at	AGP7 | AGP7	-2.06098	-1.04333	9.34167	9.86333	0.15836	8.82	0.01	0.0416465
At2g28190	266165_at	CSD2 | CSD2 (COPPER/ZINC SUPEROXIDE DISMUTASE 2); superoxide dismutase	-2.11648	-1.08167	8.79583	9.33667	0.105883	8.255	0.125	0.0275111
At4g14130	245325_at	XTR7 | XTR7 (XYLOGLUCAN ENDOTRANSGLYCOSYLASE 7); hydrolase, acting on glycosyl bonds / hydrolase, hydrolyzing O-glycosyl compounds / xyloglucan:xyloglucosyl transferase	-2.15348	-1.10667	9.41333	9.96667	0.0290593	8.86	0.21	0.0261168
At4g09420	255059_at	--- | putative protein downy mildew resistance protein RPP5 - Arabidopsis thaliana,PID:g2109275	-2.15596	-1.10833	5.15917	5.71333	0.147234	4.605	0.175	0.0446818
At1g73040	262357_at	--- | jacalin, putative similar to jacalin GI:289164 from [Artocarpus heterophyllus]	-2.17598	-1.12167	7.00583	7.56667	0.149703	6.445	0.185	0.0461165
At1g32940	261240_at	SBT3.5 | SBT3.5; identical protein binding / serine-type endopeptidase	-2.20127	-1.13833	7.14417	7.71333	0.109291	6.575	0.035	0.0226518
At5g52750	248327_at	--- | putative protein similar to unknown protein (emb|CAA71173.1);supported by full-length cDNA: Ceres:19542.	-2.21402	-1.14667	7.55333	8.12667	0.141931	6.98	0.02	0.0278976
At1g21910	260856_at	--- | TINY-like protein similar to TINY GB:CAA64359 GI:1246403 from [Arabidopsis thaliana];supported by full-length cDNA: Ceres:19721.	-2.22427	-1.15333	8.50667	9.08333	0.123873	7.93	0.01	0.0241858
At1g44110	245739_at	CYCA1;1 | CYCA1;1 (Cyclin A1;1); cyclin-dependent protein kinase regulator	-2.23457	-1.16	6.1	6.68	0.0818535	5.52	0.04	0.019871
At1g23030	264770_at	--- | unknown protein similar to unknown protein GB:AAD55500	-2.27626	-1.18667	7.81333	8.40667	0.125742	7.22	0.14	0.0280757
At4g37290	253044_at	--- | hypothetical protein ;supported by full-length cDNA: Ceres:41783.	-2.31605	-1.21167	4.91083	5.51667	0.104137	4.305	0.165	0.025298
At3g27060	257809_at	TSO2 | TSO2 (TSO meaning ugly in Chinese); oxidoreductase/ ribonucleoside-diphosphate reductase/ transition metal ion binding	-2.35653	-1.23667	10.0183	10.6367	0.18809	9.4	0.04	0.0398188
At3g04720	258791_at	PR4 | PR4 (PATHOGENESIS-RELATED 4); chitin binding	-2.40883	-1.26833	12.4492	13.0833	0.133832	11.815	0.065	0.0241858
At3g26200	257636_at	CYP71B22 | CYP71B22; electron carrier/ heme binding / iron ion binding / monooxygenase/ oxygen binding	-2.41999	-1.275	7.5225	8.16	0.145717	6.885	0.065	0.025298
At2g43570	260568_at	--- | endochitinase isolog	-2.65124	-1.40667	6.70333	7.40667	0.0600925	6	0.28	0.025298
At5g45340	248964_at	CYP707A3 | CYP707A3; (+)-abscisic acid 8-hydroxylase/ oxygen binding	-2.67895	-1.42167	9.22583	9.93667	0.239188	8.515	0.065	0.0446818
At4g19690	254550_at	IRT1 | IRT1 (iron-regulated transporter 1); cadmium ion transmembrane transporter/ copper uptake transmembrane transporter/ iron ion transmembrane transporter/ manganese ion transmembrane transporter/ zinc ion transmembrane transporter	-2.81864	-1.495	5.4625	6.21	0.223383	4.715	0.015	0.0341856
At1g80160	262047_at	--- | hypothetical protein predicted by genemark.hmm;supported by full-length cDNA: Ceres:21663.	-2.97935	-1.575	5.9925	6.78	0.1	5.205	0.045	0.019034
At1g56150	262092_at	--- | unknown protein	-3.64689	-1.86667	6.18333	7.11667	0.174579	5.25	0.21	0.0223483
At4g11650	254889_at	ATOSM34 | ATOSM34 (osmotin 34)	-3.7886	-1.92167	10.5858	11.5467	0.175721	9.625	0.235	0.0226366
At5g13170	245982_at	SAG29 | SAG29 (SENESCENCE-ASSOCIATED PROTEIN 29)	-3.88164	-1.95667	7.75833	8.73667	0.233833	6.78	0.13	0.0241858
At1g09380	264505_at	--- | putative nodulin protein, N21 Similar to MtN21, gi|2598575, Megicago truncatula nodulation induced gene; supported by full-length cDNA: Ceres: 39581.	-4.05584	-2.02	6.7	7.71	0.291605	5.69	0.38	0.0466214
At3g60140	251428_at	DIN2 | DIN2 (DARK INDUCIBLE 2); catalytic/ cation binding / hydrolase, hydrolyzing O-glycosyl compounds	-4.18918	-2.06667	7.27333	8.30667	0.26965	6.24	0.07	0.025298
At1g73260	260101_at	--- | putative trypsin inhibitor similar to trypsin inhibitor propeptide GB:AAB68964 [Brassica oleracea]; contains Pfam profile: PF00197 Trypsin and protease inhibitors; supported by cDNA: gi_15450971_gb_AY054566.1_	-4.25257	-2.08833	10.1892	11.2333	0.204803	9.145	0.325	0.025298
At5g04150	245692_at	BHLH101 | BHLH101; DNA binding / transcription factor	-4.36707	-2.12667	7.48333	8.54667	0.332783	6.42	0.05	0.0353863
At3g18250	257061_at	--- | hypothetical protein predicted by genscan+	-4.72397	-2.24	7.4	8.52	0.209523	6.28	0.48	0.0337085
At2g29350	266292_at	SAG13 | SAG13; alcohol dehydrogenase/ oxidoreductase	-5.22948	-2.38667	6.94333	8.13667	0.221836	5.75	0.11	0.019871
At1g08980	264653_at	AMI1 | AMI1 (AMIDASE 1); amidase/ hydrolase, acting on carbon-nitrogen (but not peptide) bonds / indoleacetamide hydrolase	-19.6756	-4.29833	7.52417	9.67333	0.0417665	5.375	0.105	0.00015818

## Sheet: DEGs AMI1ind-2, FC ≥ 1.5
Gene ID	ProbeID	Gene Symbol | Gene Description	Fold Change	log2 ratio	log2 Signal	logControl	StdErr (logControl)	logExperiment	StdErr (logExperiment)	FDR (LiMMA)
At1g08980	264653_at	AMI1 | AMI1 (AMIDASE 1); amidase/ hydrolase, acting on carbon-nitrogen (but not peptide) bonds / indoleacetamide hydrolase	6.66	2.74	11.04	9.67	0	12.41	0.1	2.3e-07
At5g39050	249494_at	--- | acyltransferase - like protein Anthocyanin 5-aromatic acyltransferase, Gentiana triflora, EMBL:AB010708; supported by cDNA: gi_15450468_gb_AY052335.1_	4.13	2.05	8.04	7.02	0	9.06	1	0.04734
At5g06570	250680_at	--- | putative protein similar to unknown protein (gb|AAD04946.2)	3.72	1.9	6.23	5.28	0.1	7.18	0.9	0.0359417
At5g11410	250365_at	--- | putative protein serine threonine tyrosine-specific protein kinase APK1, Arabidopsis thaliana, PIR:S28615	3.57	1.84	5.48	4.56	0.2	6.39	0.1	0.00011598
At1g32860	261187_at	--- | beta-1,3-glucanase precursor, putative similar to beta-1,3-glucanase precursor GI:4097948 from [Oryza sativa]	3.44	1.78	6.86	5.97	0.2	7.76	0.7	0.0195597
At4g05110	255261_s_at	FUR1 | FUR1 (FUDR RESISTANT 1); nucleoside transmembrane transporter	3.35	1.75	7.08	6.2	0.2	7.95	0.6	0.0154112
At1g29395	259789_at	COR414-TM1 | COR414-TM1	3.27	1.71	8.3	7.45	0.2	9.15	0.8	0.0364049
At5g28300	245861_at	--- | GTL1 - like protein GTL1, Arabidopsis thaliana, EMBL:ATAJ3215; supported by cDNA: gi_14423451_gb_AF386963.1_AF386963	3.12	1.64	7.61	6.79	0.1	8.43	0.2	0.00040723
At5g04250	245699_at	--- | putative protein ;supported by full-length cDNA: Ceres:29990.	3.07	1.62	7.23	6.42	0	8.04	0.8	0.0477897
At1g74310	260248_at	ATHSP101 | ATHSP101 (ARABIDOPSIS THALIANA HEAT SHOCK PROTEIN 101); ATP binding / ATPase/ nucleoside-triphosphatase/ nucleotide binding / protein binding	3.07	1.62	6.81	6	0.1	7.62	0.5	0.00463863
At1g29270	260883_at	--- | hypothetical protein predicted by genemark.hmm	3.05	1.61	6.5	5.69	0.3	7.3	0.6	0.0189586
At5g53290	248253_at	CRF3 | CRF3 (CYTOKININ RESPONSE FACTOR 3); DNA binding / transcription factor	2.9	1.54	6.18	5.41	0	6.95	0.4	0.00418518
At5g25810	246911_at	tny | tny (TINY); DNA binding / transcription factor	2.89	1.53	6.2	5.44	0.1	6.97	0.4	0.00559401
At4g30650	253627_at	--- | low temperature and salt responsive protein homolog low temperature and salt responsive protein LTI6A - Arabidopsis thaliana,PID:g4039153	2.85	1.51	8.96	8.2	0.3	9.71	0.7	0.039401
At2g46240	266590_at	BAG6 | BAG6 (BCL-2-ASSOCIATED ATHANOGENE 6); calmodulin binding / protein binding	2.83	1.5	5.36	4.61	0.1	6.11	0.2	0.00046256
At4g15550	245277_at	IAGLU | IAGLU (INDOLE-3-ACETATE BETA-D-GLUCOSYLTRANSFERASE); UDP-glycosyltransferase/ transferase, transferring glycosyl groups	2.8	1.48	8.01	7.27	0.1	8.75	0.3	0.00150841
At3g25730	257643_at	--- | AP2 domain transcription factor contains Pfam profile: PF00847 AP2 domain; similar to RAV1 (DNA-binding protein) GB:BAA34250 [Arabidopsis thaliana] (Nucleic Acids Res. 27 (2), 470-478 (1999));supported by full-length cDNA: Ceres:39877.	2.8	1.49	6.94	6.2	0.1	7.68	0.6	0.0252922
At4g03400	255403_at	DFL2 | DFL2 (DWARF IN LIGHT 2)	2.76	1.46	8.15	7.42	0.2	8.89	0.6	0.0270912
At2g39980	267337_at	--- | putative anthocyanin 5-aromatic acyltransferase ; supported by cDNA: gi_13937225_gb_AF372968.1_AF372968	2.75	1.46	8.24	7.51	0	8.97	0.7	0.0482804
At1g78170	260081_at	--- | unknown protein	2.73	1.45	6.76	6.04	0.2	7.49	0.5	0.011058
At1g52000	265053_at	--- | myrosinase binding protein, putative similar to myrosinase binding protein GI:1711295 from [Brassica napus]	2.73	1.45	6.77	6.04	0.3	7.49	0.6	0.0345517
At2g43620	260556_at	--- | putative endochitinase	2.65	1.41	8.09	7.39	0.2	8.79	0.4	0.0109446
At5g44210	249087_at	ERF9 | ERF9 (ERF DOMAIN PROTEIN 9); DNA binding / transcription factor/ transcription repressor	2.64	1.4	7.46	6.76	0.1	8.16	0.6	0.0336946
At3g59900	251436_at	ARGOS | ARGOS (AUXIN-REGULATED GENE INVOLVED IN ORGAN SIZE)	2.64	1.4	7.02	6.32	0.2	7.72	0.2	0.00062491
At1g30820	264529_at	--- | CTP synthase-like protein similar to ctp synthase (sp|P17812|PYRG_HUMAN); similar to ESTs gb|AA660762, gb|AA220982, dbj|AU008137, gb|AI054783, and gb|AA100804	2.64	1.4	9.23	8.53	0.1	9.93	0.2	0.00063543
At1g53035	261318_at	--- | Expressed protein ; supported by full-length cDNA: Ceres: 271765.	2.63	1.4	6.33	5.63	0.1	7.03	0.3	0.00254199
At3g24500	258133_at	MBF1C | MBF1C (MULTIPROTEIN BRIDGING FACTOR 1C); DNA binding / transcription coactivator/ transcription factor	2.55	1.35	7.32	6.65	0.1	8	0.4	0.00965789
At5g46590	248855_at	anac096 | anac096 (Arabidopsis NAC domain containing protein 96); transcription factor	2.54	1.35	6.11	5.44	0.2	6.78	0.6	0.0343869
At4g35720	253155_at	--- | putative protein predicted protein, Arabidopsis thaliana	2.51	1.33	6.03	5.37	0.1	6.7	0.3	0.00399285
At2g30400	267493_at	OFP2 | OFP2 (OVATE FAMILY PROTEIN 2)	2.5	1.32	4.44	3.78	0.1	5.1	0.6	0.0365974
At2g12290	266150_s_at	--- | hypothetical protein	2.44	1.28	7.33	6.68	0.3	7.97	0.2	0.00346977
At1g28050	259595_at	--- | CONSTANS family zinc finger protein, putative contains Pfam profile: PF01760: CONSTANS family zinc finger; supported by cDNA: gi_14335053_gb_AY037206.1_	2.42	1.28	6.88	6.24	0.2	7.52	0.2	0.00253271
At4g16790	245384_at	--- | glycoprotein homolog ;supported by full-length cDNA: Ceres:255542.	2.4	1.27	4.81	4.18	0.2	5.44	0.3	0.00745314
At4g27590	253880_at	--- | Expressed protein ;supported by cDNA: Ceres:11048	2.39	1.26	5.64	5.01	0.1	6.27	0.4	0.00544848
At5g17300	250099_at	--- | unknown protein ; supported by cDNA: gi_14190364_gb_AF378860.1_AF378860	2.32	1.22	5.51	4.9	0	6.11	0.4	0.0116251
At1g68550	260209_at	CPuORF53 | CPuORF53 (Conserved peptide upstream open reading frame 53)	2.32	1.22	8.07	7.47	0.1	8.68	0.1	7.195e-05
At1g34245	262543_at	--- | Expressed protein ; supported by full-length cDNA: Ceres: 27688.	2.32	1.21	5.24	4.63	0.3	5.84	0.4	0.0219379
At2g21540	263765_at	SFH3 | SFH3 (SEC14-LIKE 3); phosphatidylinositol transporter	2.24	1.16	5.87	5.29	0.1	6.46	0.2	0.00102326
At5g25350	246935_at	EBF2 | EBF2 (EIN3-BINDING F BOX PROTEIN 2); protein binding	2.22	1.15	8.27	7.69	0.1	8.84	0.1	0.00021008
At1g54050	263150_at	--- | heat-shock protein, putative similar to heat-shock protein GI:472939 from [Helianthus annuus];supported by full-length cDNA: Ceres:97415.	2.2	1.14	7.15	6.58	0.1	7.72	0.4	0.0113339
At4g25520	245237_at	SLK1 | SLK1 (SEUSS-LIKE 1); transcription regulator	2.19	1.13	5.96	5.4	0.3	6.53	0.2	0.00736687
At3g49160	252300_at	--- | pyruvate kinase -like protein various pyruvate kinases from procaryotes	2.18	1.13	5.42	4.85	0.5	5.98	0.1	0.0342189
At2g32990	267595_at	AtGH9B8 | AtGH9B8 (Arabidopsis thaliana glycosyl hydrolase 9B8); catalytic/ hydrolase, hydrolyzing O-glycosyl compounds	2.17	1.12	7	6.44	0.2	7.56	0.4	0.0234395
At1g53920	262254_at	GLIP5 | GLIP5; carboxylesterase/ lipase	2.17	1.12	5.71	5.15	0.1	6.27	0.4	0.00957072
At4g32190	253425_at	--- | putative protein myosin heavy chain-B, neuronal - Gallus gallus,PIR:B43402; supported by cDNA: gi_13430501_gb_AF360163.1_AF360163	2.15	1.1	8.8	8.25	0	9.35	0.4	0.0193536
At1g28010	259579_at	PGP14 | PGP14 (P-GLYCOPROTEIN 14); ATPase, coupled to transmembrane movement of substances	2.15	1.1	6.2	5.65	0	6.75	0.6	0.0496342
At5g42900	249174_at	--- | putative protein similar to unknown protein (pir||T05226);supported by full-length cDNA: Ceres:96.	2.13	1.09	4.24	3.69	0.1	4.79	0.4	0.0135413
At4g23050	254269_at	--- | putative serine/threonine kinase MAP3K delta-1 protein kinase, Arabidopsis thaliana,PID:g2253010; supported by cDNA: gi_15810436_gb_AY056257.1_	2.13	1.09	7.7	7.15	0.1	8.24	0.5	0.0314193
At1g21670	262503_at	--- | hypothetical protein predicted by genscan; supported by cDNA: gi_14334811_gb_AY035079.1_	2.13	1.09	8.56	8.01	0.1	9.1	0.4	0.0122719
At3g50370	252207_at	--- | putative protein mRNA of unknown function, Homo sapiens, EMBL:HS598F21A_1	2.11	1.08	6.17	5.63	0	6.71	0.5	0.0324916
At1g21680	262505_at	--- | unknown protein ESTs gb|N96028, gb|F14286, gb|T20680, gb|F14443, gb|AA657300 and gb|N65244 come from this gene; supported by cDNA: gi_15028242_gb_AY046036.1_	2.1	1.07	9.82	9.28	0.1	10.35	0.3	0.0102945
At5g24470	249741_at	APRR5 | APRR5 (ARABIDOPSIS PSEUDO-RESPONSE REGULATOR 5); transcription regulator/ two-component response regulator	2.09	1.06	6.53	6	0.3	7.06	0.4	0.0280598
At3g02750	258602_at	--- | putative protein phosphatase-2C (PP2C) similar to putative protein phosphatase-2C (PP2C) GB:AAC36699 [Mesembryanthemum crystallinum]	2.08	1.05	8.64	8.11	0	9.16	0.5	0.0375597
At2g42270	267627_at	--- | putative ATP-dependent RNA helicase	2.08	1.06	7.11	6.58	0.1	7.64	0.2	0.00061703
At3g09440	258979_at	--- | heat-shock protein (At-hsc70-3) identical to (At-hsc70-3) (cytosolic Hsp70) GB:CAA76606 [Arabidopsis thaliana]; supported by cDNA: gi_15292924_gb_AY050896.1_	2.07	1.05	9.22	8.7	0	9.75	0.3	0.00896387
At5g39610	249467_at	ATNAC6 | ATNAC6 (ARABIDOPSIS NAC DOMAIN CONTAINING PROTEIN 6); protein heterodimerization/ protein homodimerization/ transcription factor	2.06	1.04	7.86	7.34	0.1	8.38	0.3	0.0090225
At1g03080	263112_at	--- | unknown protein Strong similarity to gi|2244833 centromere protein homolog from Arabidopsis thaliana chromosome 4 contig gb|Z97337. ESTs gb|T20765 and gb|AA586277 come from this gene	2.06	1.04	6.84	6.32	0.1	7.36	0.2	0.0022615
At5g25110	246922_at	CIPK25 | CIPK25 (CBL-INTERACTING PROTEIN KINASE 25); ATP binding / kinase/ protein kinase/ protein serine/threonine kinase	2.05	1.04	6.27	5.76	0.3	6.79	0.2	0.010783
At1g21060	261451_at	--- | unknown protein	2.05	1.04	5.88	5.36	0	6.39	0.1	0.00029311
At3g55110	251826_at	--- | ABC transporter - like protein ATP-binding cassette-sub-family G-member 2, Mus musculus, EMBL:AF140218	2.04	1.03	6.7	6.19	0.1	7.21	0.4	0.0234375
At1g32870	261192_at	ANAC13 | ANAC13 (Arabidopsis thaliana NAC domain protein 13); transcription factor	2.04	1.03	6.53	6.01	0.1	7.04	0.2	0.0039449
At1g05560	263184_at	UGT75B1 | UGT75B1 (UDP-GLUCOSYLTRANSFERASE 75B1); UDP-glucose:4-aminobenzoate acylglucosyltransferase/ UDP-glucosyltransferase/ UDP-glycosyltransferase/ abscisic acid glucosyltransferase/ transferase, transferring glycosyl groups	2.04	1.03	7.78	7.26	0.2	8.29	0.4	0.0249278
At2g39705	267591_at	RTFL8 | RTFL8 (ROTUNDIFOLIA LIKE 8)	2.03	1.02	7.77	7.26	0.2	8.28	0.1	0.00347734
At1g69580	259832_at	--- | transfactor, putative similar to GI:4519671 from [Nicotiana tabacum]	2.03	1.02	6.07	5.56	0.2	6.59	0.3	0.0199302
At2g46520	265453_at	--- | putative cellular apoptosis susceptibility protein	2.02	1.02	8.32	7.82	0.1	8.83	0.4	0.0212438
At5g48250	248744_at	--- | putative protein contains similarity to CONSTANS homologs	2.01	1.01	6.59	6.09	0.1	7.09	0.2	0.00145573
At5g52550	248310_at	CPuORF14 | CPuORF14 (Conserved peptide upstream open reading frame 14)	2	1	6.81	6.31	0.1	7.31	0.2	0.00250105
At2g32240	265679_at	--- | putative myosin heavy chain ; supported by cDNA: gi_15982766_gb_AY057490.1_	2	1	9.5	9	0.1	10	0.5	0.0447524
At2g25620	265886_at	--- | putative protein phosphatase 2C ; supported by cDNA: gi_14517519_gb_AY039595.1_	2	1	6.09	5.59	0.1	6.59	0.3	0.00432978
At1g25560	255742_at	TEM1 | TEM1 (TEMPRANILLO 1); transcription factor	1.99	0.99	9.46	8.96	0	9.95	0.4	0.0257486
At1g76580	259971_at	--- | unknown protein similar to SPL1-related proteins: GB:CAB56771, GB:CAB56770, GB:CAB56773 [Arabidopsis thaliana]	1.98	0.98	7.26	6.77	0	7.76	0.3	0.00778714
At1g64890	262881_at	--- | unknown protein ; supported by cDNA: gi_15028136_gb_AY046018.1_	1.98	0.99	7.29	6.8	0.1	7.78	0.5	0.0484699
At1g15520	261763_at	PDR12 | PDR12 (PLEIOTROPIC DRUG RESISTANCE 12); ATPase, coupled to transmembrane movement of substances	1.97	0.98	5.41	4.92	0.2	5.9	0.3	0.0224978
At1g74750	262219_at	--- | hypothetical protein predicted by genemark.hmm	1.96	0.97	6	5.51	0.1	6.48	0.3	0.00530678
At1g61690	264423_at	--- | hypothetical protein predicted by genemark.hmm	1.96	0.97	6.75	6.27	0.1	7.24	0.1	0.00057097
At2g40350	263823_s_at	--- | AP2 domain transcription factor	1.95	0.96	4.17	3.69	0.1	4.66	0.5	0.0454354
At5g61780	247517_at	--- | 100 kDa coactivator - like protein 100 kDa coactivator, Homp sapiens, PIR:I38968	1.94	0.96	10.03	9.56	0	10.51	0.3	0.00906299
At5g52640	248332_at	ATHSP90.1 | ATHSP90.1 (HEAT SHOCK PROTEIN 90.1); ATP binding / unfolded protein binding	1.92	0.94	7.29	6.82	0.1	7.76	0.4	0.0195075
At5g07320	250623_at	--- | peroxisomal Ca-dependent solute carrier-like protein peroxisomal Ca-dependent solute carrier - Oryctolagus cuniculus, EMBL:AF004161	1.92	0.94	7.46	6.99	0	7.93	0.2	0.00077255
At1g71080	259756_at	--- | unknown protein ; supported by cDNA: gi_16974549_gb_AY060562.1_	1.92	0.94	8.42	7.95	0	8.89	0.3	0.00719522
At1g48330	262236_at	--- | hypothetical protein similar to hypothetical protein GI:9294146 from [Arabidopsis thaliana]	1.92	0.94	5.37	4.9	0.3	5.85	0.2	0.0156105
At5g67480	247013_at	BT4 | BT4 (BTB AND TAZ DOMAIN PROTEIN 4); protein binding / transcription regulator	1.91	0.94	9.66	9.19	0.1	10.12	0.1	0.00041136
At4g16760	245249_at	ACX1 | ACX1 (ACYL-COA OXIDASE 1); acyl-CoA oxidase	1.9	0.92	10.74	10.28	0.1	11.2	0.3	0.023084
At3g21700	257951_at	SGP2 | SGP2; GTP binding	1.9	0.93	6.38	5.91	0	6.84	0.4	0.0351737
At3g05800	258742_at	--- | hypothetical protein predicted by genscan+;supported by full-length cDNA: Ceres:21672.	1.9	0.93	6.05	5.59	0.1	6.52	0.2	0.00215066
At4g15130	245533_at	CCT2 | catalytic/ choline-phosphate cytidylyltransferase/ nucleotidyltransferase	1.89	0.91	7.16	6.7	0.1	7.61	0.4	0.0343614
At3g09920	258651_at	PIP5K9 | PIP5K9 (PHOSPHATIDYL INOSITOL MONOPHOSPHATE 5 KINASE); 1-phosphatidylinositol-4-phosphate 5-kinase/ ATP binding / phosphatidylinositol phosphate kinase	1.89	0.92	7.28	6.82	0.1	7.74	0.4	0.0429761
At1g16030	261838_at	Hsp70b | Hsp70b (heat shock protein 70B); ATP binding	1.89	0.92	5.82	5.36	0	6.27	0.3	0.00612822
At4g31980	253506_at	--- | putative protein EREBP-4 homolog, Arabidopsis thaliana	1.88	0.91	7.02	6.56	0.1	7.48	0.2	0.00350514
At2g38400	267035_at	AGT3 | AGT3 (ALANINE:GLYOXYLATE AMINOTRANSFERASE 3); alanine-glyoxylate transaminase/ catalytic/ pyridoxal phosphate binding / transaminase	1.88	0.91	8.31	7.86	0.1	8.77	0.3	0.00791001
At2g34070	256725_at	--- | hypothetical protein predicted by genefinder and genscan; supported by full-length cDNA: Ceres: 25519.	1.88	0.91	9.24	8.78	0	9.69	0.4	0.0264084
At1g21980	255959_at	ATPIP5K1 | ATPIP5K1 (PHOSPHATIDYLINOSITOL-4-PHOSPHATE 5-KINASE 1); 1-phosphatidylinositol-4-phosphate 5-kinase/ actin filament binding / actin monomer binding / phosphatidylinositol phosphate kinase	1.88	0.91	8.8	8.34	0.1	9.25	0.4	0.0360384
At4g36360	253090_at	BGAL3 | BGAL3 (beta-galactosidase 3); beta-galactosidase/ catalytic/ cation binding / sugar binding	1.86	0.9	8.84	8.39	0.1	9.29	0.2	0.00507831
At3g10040	258930_at	--- | unknown protein predicted by genscan, est match	1.86	0.89	6.63	6.18	0.3	7.07	0.2	0.0214618
At5g27610	246790_at	--- | putative protein unknown protein F22F7.18 - Arabidopsis thaliana, EMBL:AC009606	1.85	0.89	4.93	4.48	0.1	5.37	0.1	0.00045833
At5g01850	251063_at	--- | protein kinase ATN1-like protein protein kinase ATN1 (EC 2.7.1.-) - Arabidopsis thaliana, PIR:S61766	1.85	0.89	6.89	6.45	0.2	7.34	0.4	0.0348543
At3g62920	251194_at	--- | putative protein	1.85	0.89	5.72	5.27	0.2	6.16	0.1	0.0050797
At3g53650	251952_at	--- | histone H2B - like protein histone H2B-2, Lycopersicon esculentum, PIR:T06389	1.85	0.89	5.21	4.76	0.4	5.65	0.2	0.0332728
At1g69760	260367_at	--- | unknown protein ;supported by full-length cDNA: Ceres:18367.	1.85	0.89	7.58	7.14	0.1	8.03	0.2	0.00244871
At5g65640	247151_at	bHLH093 | bHLH093 (beta HLH protein 93); DNA binding / transcription factor	1.84	0.88	8.57	8.13	0.2	9.01	0.2	0.0082066
At4g19120	254563_at	ERD3 | ERD3 (early-responsive to dehydration 3)	1.84	0.88	10	9.56	0.1	10.44	0.3	0.0120483
At4g12020	254852_at	WRKY19 | WRKY19; transcription factor	1.84	0.88	6.4	5.96	0	6.83	0.2	0.00649254
At5g04220	245702_at	SYTC | SYTC	1.83	0.87	6.61	6.18	0.1	7.05	0.2	0.00749169
At3g21750	257949_at	UGT71B1 | UGT71B1 (UDP-GLUCOSYL TRANSFERASE 71B1); UDP-glycosyltransferase/ quercetin 3-O-glucosyltransferase/ transferase, transferring glycosyl groups	1.83	0.87	6.88	6.45	0.1	7.31	0.1	0.00065309
At3g04810	259083_at	ATNEK2 | ATNEK2 (NIMA-RELATED KINASE 2); ATP binding / kinase/ protein kinase/ protein serine/threonine kinase	1.83	0.88	6.59	6.15	0.1	7.03	0.2	0.00216742
At2g45210	245136_at	--- | putative auxin-regulated protein	1.83	0.87	7.58	7.14	0.1	8.01	0.1	0.0008119
At2g40230	263382_at	--- | putative anthranilate N-hydroxycinnamoyl/benzoyltransferase ;supported by full-length cDNA: Ceres:105546.	1.83	0.87	6.21	5.77	0.1	6.65	0.2	0.00242189
At1g64950	266155_at	CYP89A5 | CYP89A5; electron carrier/ heme binding / iron ion binding / monooxygenase/ oxygen binding	1.83	0.87	7.8	7.37	0.1	8.24	0.2	0.00698604
At1g36160	263192_at	ACC1 | ACC1 (ACETYL-COENZYME A CARBOXYLASE 1); acetyl-CoA carboxylase	1.83	0.87	7.82	7.39	0.1	8.26	0.3	0.0101895
At2g22430	264006_at	ATHB6 | ATHB6; DNA binding / protein binding / sequence-specific DNA binding / transcription activator/ transcription factor	1.82	0.87	10.09	9.66	0.1	10.52	0.3	0.009031
At1g61640	265061_at	--- | hypothetical protein contains similarity to ABC transporter protein GI:6626257 from [Methanobacterium thermoautotrophicum]	1.82	0.86	6.45	6.02	0	6.88	0.1	0.00030726
At5g24570	249750_at	--- | unknown protein ;supported by full-length cDNA: Ceres:141953.	1.81	0.86	9.52	9.09	0.1	9.95	0.4	0.0383506
At4g18140	254681_at	--- | putative protein HYA22 protein, Homo sapiens, PIR2:JC5707	1.81	0.86	5.96	5.53	0.1	6.39	0.3	0.0258077
At2g41230	266364_at	--- | unknown protein	1.81	0.85	7.69	7.26	0.2	8.11	0.4	0.0391276
At1g54260	263007_at	--- | hypothetical protein contains similarity to DNA-binding protein (PcMYB1) GI:2224896 from [Petroselinum crispum]	1.81	0.86	6.69	6.26	0.1	7.11	0	0.00074526
At1g10170	264460_at	ATNFXL1 | ATNFXL1 (ARABIDOPSIS THALIANA NF-X-LIKE 1); protein binding / transcription factor/ zinc ion binding	1.81	0.86	8.32	7.89	0	8.74	0.1	0.00022035
At5g55915	248036_at	OLI2 | nucleolar protein, putative	1.8	0.85	8.87	8.44	0.2	9.29	0.2	0.0168337
At4g37740	253065_at	AtGRF2 | AtGRF2 (GROWTHREGULATING FACTOR 2); transcription activator	1.8	0.85	6.97	6.55	0.2	7.4	0.2	0.0151326
At3g57520	251642_at	AtSIP2 | AtSIP2 (Arabidopsis thaliana seed imbibition 2); hydrolase, hydrolyzing O-glycosyl compounds	1.8	0.85	10.24	9.81	0.2	10.67	0.1	0.00470465
At3g24180	257249_at	--- | unknown protein	1.79	0.84	7.91	7.49	0.1	8.33	0.2	0.00400154
At2g27150	263570_at	AAO3 | AAO3 (Abscisic ALDEHYDE OXIDASE 3); abscisic aldehyde oxidase/ aldehyde oxidase/ indole-3-acetaldehyde oxidase	1.79	0.84	6.95	6.53	0.1	7.37	0.2	0.0022706
At1g14650	260779_at	--- | splicing factor, putative similar to human splicing factor GB:CAA59494 GI:899298 from [Homo sapiens]	1.79	0.84	6.16	5.75	0.1	6.58	0.2	0.00808494
At4g38600	252947_at	KAK | KAK (KAKTUS); ubiquitin-protein ligase	1.78	0.83	8.16	7.75	0.1	8.58	0.4	0.0312632
At2g31160	266479_at	LSH3 | LSH3 (LIGHT SENSITIVE HYPOCOTYLS 3)	1.78	0.83	5.27	4.86	0.1	5.69	0.3	0.0214923
At1g69360	260361_at	--- | unknown protein ; supported by cDNA: gi_16604686_gb_AY059788.1_	1.78	0.83	6.65	6.24	0.2	7.06	0.3	0.03274
At3g59820	251432_at	--- | putative protein leucine zipper-EF-hand containing transmembrane protein 1 - Mus musculus, EMBL:AF061026	1.77	0.82	7.23	6.82	0.1	7.64	0.3	0.0119289
At2g19450	267280_at	TAG1 | TAG1 (TRIACYLGLYCEROL BIOSYNTHESIS DEFECT 1); diacylglycerol O-acyltransferase	1.77	0.82	8.41	8	0.1	8.82	0.1	0.00040352
At1g75580	257460_at	--- | auxin induced protein, putative similar to AUXIN-INDUCED PROTEIN X10A GB:P33080 from [Glycine max]	1.77	0.83	5.59	5.18	0	6	0.2	0.00839186
At5g46840	248869_at	--- | putative protein contains similarity to RNA-binding protein;supported by full-length cDNA: Ceres:265530.	1.76	0.81	7.64	7.23	0.2	8.04	0.3	0.0350178
At4g28720	253794_at	--- | putative protein dimethylaniline monooxygenase (N-oxide-forming), Sus scrofa domestica, PIR1:A33768	1.76	0.81	6.16	5.76	0	6.57	0.2	0.00630209
At3g61490	251317_at	--- | putative protein polygalacturonase - Zea mays, EMBL:ZMPGAL3	1.76	0.81	5.87	5.47	0	6.28	0.4	0.0402367
At3g12920	257858_at	--- | hypothetical protein predicted by genefinder;supported by full-length cDNA: Ceres:924.	1.76	0.82	9.29	8.88	0.2	9.7	0.2	0.0103045
At3g07050	258545_at	--- | putative GTPase contains Pfam profile: PF01926 GTPase of unknown function	1.76	0.82	8.26	7.86	0.1	8.67	0.2	0.00962026
At2g18440	265330_at	--- | unknown protein	1.76	0.81	7.97	7.57	0.1	8.38	0.1	0.00164697
At1g72500	260455_at	--- | hypothetical protein predicted by genscan+	1.76	0.81	9.11	8.71	0	9.52	0.3	0.0120428
At1g60140	264246_at	ATTPS10 | ATTPS10 (trehalose phosphate synthase); transferase, transferring glycosyl groups / trehalose-phosphatase	1.76	0.81	8.56	8.15	0.2	8.97	0.4	0.0452848
At1g58200	256229_at	MSL3 | MSL3 (MscS-LIKE 3); ion channel	1.76	0.81	9.37	8.96	0.1	9.77	0.4	0.0451849
At5g60030	247649_at	--- | KED - like protein KED, Nicotiana tabacum, EMBL:AB009883	1.75	0.81	4.55	4.15	0.2	4.96	0.3	0.0359956
At5g41070	249336_at	DRB5 | DRB5 (DSRNA-BINDING PROTEIN 5); double-stranded RNA binding	1.75	0.81	5.94	5.53	0.1	6.34	0.2	0.0115178
At5g13460	250233_at	IQD11 | IQD11 (IQ-domain 11); calmodulin binding	1.75	0.8	7.33	6.92	0.2	7.73	0.2	0.0199849
At3g07650	259244_at	COL9 | COL9 (CONSTANS-LIKE 9); transcription factor/ zinc ion binding	1.75	0.81	5.8	5.4	0	6.21	0.3	0.0132253
At2g38000	266090_at	--- | unknown protein	1.75	0.81	7.81	7.41	0	8.22	0.4	0.0499352
At2g02950	266745_at	PKS1 | PKS1 (PHYTOCHROME KINASE SUBSTRATE 1); protein binding	1.75	0.81	5.88	5.48	0.1	6.29	0.2	0.00990368
At1g07030	256055_at	--- | mitochondrial carrier protein, putative similar to mitochondrial carrier protein GI:3378495 from [Ribes nigrum]	1.75	0.81	7.21	6.8	0	7.61	0.3	0.0101077
At5g64050	247319_at	ERS | ERS (GLUTAMATE TRNA SYNTHETASE); glutamate-tRNA ligase	1.74	0.8	8.41	8	0.1	8.81	0.3	0.0352256
At3g61150	251310_at	HDG1 | HDG1 (HOMEODOMAIN GLABROUS 1); DNA binding / transcription factor	1.74	0.8	8.25	7.85	0	8.65	0.2	0.00177962
At3g13910	258201_at	--- | hypothetical protein predicted by genscan+supported by full-length cDNA: Ceres:17883.	1.74	0.8	7.74	7.34	0.1	8.14	0.2	0.00774581
At3g13460	256982_at	ECT2 | ECT2; protein binding	1.74	0.8	8.82	8.42	0	9.22	0.3	0.0259903
At2g28900	266225_at	ATOEP16-1 | ATOEP16-1 (OUTER PLASTID ENVELOPE PROTEIN 16-1); P-P-bond-hydrolysis-driven protein transmembrane transporter/ protein transporter	1.74	0.8	9.79	9.39	0.1	10.19	0.3	0.0287961
At1g64405	259735_at	--- | Expressed protein ; supported by full-length cDNA: Ceres: 262193.	1.74	0.8	4.27	3.87	0.2	4.67	0.4	0.0491112
At5g16970	246463_at	AT-AER | AT-AER (alkenal reductase); 2-alkenal reductase	1.73	0.79	9.17	8.77	0	9.57	0.3	0.0215802
At2g42620	263490_at	MAX2 | MAX2 (MORE AXILLARY BRANCHES 2); ubiquitin-protein ligase	1.73	0.79	8.07	7.67	0.1	8.46	0	0.00039869
At5g46330	248895_at	FLS2 | FLS2 (FLAGELLIN-SENSITIVE 2); ATP binding / kinase/ protein binding / protein serine/threonine kinase/ transmembrane receptor protein serine/threonine kinase	1.72	0.78	8.72	8.32	0	9.11	0.4	0.0406843
At4g22212	254361_at	--- | Expressed protein ; supported by full-length cDNA: Ceres: 113536.	1.72	0.78	8.42	8.02	0.2	8.81	0.2	0.0120827
At4g09500	255032_at	--- | putative protein anthocyanin rhamnosyltransferase -Petunia x hybrida, PID:g454253	1.72	0.79	5.04	4.65	0.1	5.43	0.2	0.00515764
At3g63460	251179_at	--- | putative protein ABP130 protein, Homo sapiens, EMBL:AB018359	1.72	0.78	7.17	6.78	0.1	7.56	0.2	0.0158052
At2g47600	245127_at	ATMHX | ATMHX (ARABIDOPSIS THALIANA MAGNESIUM/PROTON EXCHANGER); calcium:sodium antiporter/ cation:cation antiporter	1.72	0.78	8.66	8.27	0	9.05	0.3	0.0193423
At1g77000	264957_at	SKP2B | SKP2B; ubiquitin-protein ligase	1.72	0.78	7.19	6.8	0.1	7.58	0.3	0.0150097
At1g54200	263002_at	--- | hypothetical protein predicted by genemark.hmm	1.72	0.78	5.55	5.16	0.1	5.95	0.1	0.00194585
At4g19600	254526_at	CYCT1;4 | CYCT1;4; cyclin-dependent protein kinase	1.71	0.77	7.02	6.64	0.1	7.41	0.2	0.0151861
At3g09350	259037_at	--- | hypothetical protein predicted by genscan+;supported by full-length cDNA: Ceres:19154.	1.71	0.77	7.36	6.97	0.1	7.75	0.2	0.00344782
At2g22800	266824_at	HAT9 | HAT9; DNA binding / transcription factor	1.71	0.77	5.81	5.42	0.1	6.2	0.3	0.0213229
At4g32290	253475_at	--- | putative protein predicted protein, Arabidopsis thaliana, PATCHX:G2252634	1.7	0.76	7.62	7.23	0	8	0.1	0.00140726
At4g16146	245319_at	--- | Expressed protein ; supported by full-length cDNA: Ceres: 30227.	1.7	0.77	6.96	6.58	0.1	7.34	0.1	0.00184273
At3g25890	258074_at	--- | unknown protein	1.7	0.77	6.79	6.4	0.1	7.17	0.1	0.00245363
At3g05830	258744_at	--- | hypothetical protein similar to plant IF-like protein, GB:AAD09217;supported by full-length cDNA: Ceres:110680.	1.7	0.77	6.01	5.63	0	6.39	0.2	0.00737193
At3g05660	258893_at	AtRLP33 | AtRLP33 (Receptor Like Protein 33); kinase/ protein binding	1.7	0.77	5.03	4.65	0.1	5.41	0.2	0.00458461
At2g38290	267142_at	ATAMT2 | ATAMT2 (AMMONIUM TRANSPORTER 2); ammonium transmembrane transporter/ high affinity secondary active ammonium transmembrane transporter	1.7	0.76	9.13	8.75	0.1	9.51	0.3	0.0231037
At1g61380	264767_at	SD1-29 | SD1-29 (S-DOMAIN-1 29); carbohydrate binding / kinase/ protein kinase	1.7	0.76	7.49	7.11	0.1	7.87	0.2	0.00451112
At1g22640	264210_at	MYB3 | MYB3 (MYB DOMAIN PROTEIN 3); DNA binding / transcription factor	1.7	0.77	7.59	7.21	0.1	7.98	0.3	0.0240039
At1g15670	259502_at	--- | unknown protein ; supported by cDNA: gi_15146331_gb_AY049307.1_	1.7	0.76	9.31	8.93	0.1	9.69	0.2	0.00449594
At1g10410	264458_at	--- | unknown protein similar to ESTs gb|N96021 and gb|N96863	1.7	0.76	8.87	8.49	0.1	9.25	0.3	0.0264396
At1g04990	261125_at	--- | zinc finger protein 2, putative similar to GB:AAD33770 from [Arabidopsis thaliana]; supported by cDNA: gi_15081720_gb_AY048253.1_	1.7	0.77	6.28	5.89	0.2	6.66	0.1	0.00802551
At5g17600	246439_at	--- | RING-H2 zinc finger protein-like RING-H2 zinc finger protein ATL4 - Arabidopsis thaliana, EMBL:AF132014	1.69	0.76	6.09	5.71	0.1	6.47	0.2	0.0107165
At3g14890	257237_at	--- | DNA nick sensor, putative contains Pfam profile: PF00645 poly(ADP-ribose) polymerase and DNA-Ligase Zn-finger region (region acts as a DNA nick sensor) (3 copies at N-terminus)	1.69	0.75	7.15	6.78	0.1	7.53	0.1	0.00100387
At3g02550	258487_at	LBD41 | LBD41 (LOB DOMAIN-CONTAINING PROTEIN 41)	1.69	0.76	9.29	8.91	0.3	9.67	0.3	0.0473457
At2g47680	266511_at	--- | putative ATP-dependent RNA helicase A	1.69	0.75	6.46	6.09	0.2	6.84	0.3	0.0444966
At2g20680	265431_at	--- | (1-4)-beta-mannan endohydrolase	1.69	0.76	6.34	5.96	0.1	6.72	0.2	0.011874
At1g60270	264271_at	BGLU6 | BGLU6 (BETA GLUCOSIDASE 6)	1.69	0.75	6.08	5.7	0.1	6.45	0.3	0.0237955
At5g26595	246832_at	--- | putative protein isopenicillin N epimerase, Streptomyces clavuligerus, EMBL:M32324	1.68	0.75	7.89	7.51	0.1	8.26	0.2	0.0124919
At4g36580	246282_at	--- | ATPase-like protein	1.68	0.75	5.66	5.29	0.1	6.04	0.3	0.0303338
At4g29940	253648_at	PRHA | PRHA (PATHOGENESIS RELATED HOMEODOMAIN PROTEIN A); protein binding / sequence-specific DNA binding / transcription activator/ transcription factor	1.68	0.75	4.86	4.49	0.2	5.24	0.2	0.0117193
At3g07660	259245_at	--- | unknown protein predicted by genefinder, multiple est matches	1.68	0.75	7.13	6.76	0.1	7.51	0.3	0.0284769
At2g36350	263962_at	--- | putative protein kinase contains a protein kinase domain profile (PDOC00100)	1.68	0.75	6.51	6.13	0.1	6.88	0.1	0.00062991
At2g22450	264045_at	--- | putative GTP cyclohydrolase	1.68	0.75	8.09	7.71	0.1	8.46	0.3	0.0418126
At1g16540	246325_at	ABA3 | ABA3 (ABA DEFICIENT 3); Mo-molybdopterin cofactor sulfurase/ selenocysteine lyase	1.68	0.75	5.88	5.5	0.1	6.25	0	0.00254775
At4g12400	254839_at	--- | stress-induced protein sti1 -like protein stress-induced protein sti1 -Glycine max,PID:g872116	1.67	0.74	5.89	5.52	0.2	6.26	0.3	0.026075
At4g03510	255381_at	RMA1 | RMA1; protein binding / ubiquitin-protein ligase/ zinc ion binding	1.67	0.74	8.55	8.18	0.1	8.92	0.2	0.0108272
At2g27230	265629_at	LHW | LHW (LONESOME HIGHWAY); protein homodimerization/ transcription activator/ transcription factor	1.67	0.74	7.19	6.82	0.1	7.55	0.2	0.00791709
At1g08050	260648_at	--- | unknown protein	1.67	0.74	6.13	5.76	0.1	6.5	0.3	0.0360532
At1g04120	264330_at	ATMRP5 | ATMRP5; ATPase, coupled to transmembrane movement of substances / sulfonylurea receptor	1.67	0.74	8.16	7.79	0.1	8.53	0.1	0.00562913
At5g65240	247197_at	--- | receptor-like protein kinase	1.66	0.73	5.53	5.17	0.1	5.9	0.3	0.0308424
At4g40060	252829_at	ATHB16 | ATHB16 (ARABIDOPSIS THALIANA HOMEOBOX PROTEIN 16); sequence-specific DNA binding / transcription activator/ transcription factor	1.66	0.73	8.91	8.55	0	9.28	0	0.0002067
At4g30160	253663_at	VLN4 | VLN4 (ARABIDOPSIS THALIANA VILLIN 4); actin binding	1.66	0.73	5.98	5.61	0.1	6.35	0.2	0.00649328
At3g22380	258444_at	TIC | TIC (TIME FOR COFFEE)	1.66	0.73	8.44	8.07	0	8.8	0.2	0.00371928
At2g47890	266514_at	--- | putative zinc-finger protein (B-box zinc finger domain)	1.66	0.73	7.91	7.54	0	8.27	0.3	0.0404656
At1g77740	259677_at	--- | putative phosphatidylinositol-4-phosphate-5-kinase similar to phosphatidylinositol-4-phosphate-5-kinase GB:CAB53377 [Arabidopsis thaliana]	1.66	0.74	7.53	7.16	0.2	7.89	0.3	0.0349146
At5g10820	250448_at	--- | putative protein lignostilbene-alpha,beta-dioxygenase gene, Synechococcus PCC7942, EMBL:AF055873	1.65	0.72	7.91	7.55	0	8.27	0.2	0.0162441
At4g32400	253435_at	SHS1 | SHS1 (SODIUM HYPERSENSITIVE 1); binding / nucleotide transmembrane transporter/ transporter	1.65	0.73	8.23	7.87	0.1	8.59	0.1	0.00350222
At3g52740	252010_at	--- | hypothetical protein ; supported by cDNA: gi_15450654_gb_AY052695.1_	1.65	0.72	6.27	5.91	0.1	6.63	0.3	0.0485819
At3g21300	258034_at	--- | hypothetical protein predicted by genemark	1.65	0.72	7.55	7.19	0	7.91	0.3	0.03169
At1g69600	259831_at	ZFHD1 | ZFHD1 (ZINC FINGER HOMEODOMAIN 1); DNA binding / transcription activator/ transcription factor	1.65	0.72	4.18	3.82	0.1	4.54	0.2	0.0233757
At1g12710	255931_at	AtPP2-A12 | AtPP2-A12 (Phloem protein 2-A12); carbohydrate binding	1.65	0.72	6.53	6.17	0.1	6.89	0.1	0.00161817
At5g61560	247532_at	--- | putative protein disease resistance protein kinase Pto, Lycopersiocon esculentum, PIR:A49332	1.64	0.71	5.82	5.47	0.1	6.18	0.2	0.0205389
At5g35370	246607_at	--- | receptor-like protein kinase - like protein receptor-like protein kinase, Arabidopsis thaliana, EMBL:ATRLPKB	1.64	0.72	7	6.64	0	7.35	0.2	0.0164545
At5g27930	246756_at	--- | protein phosphatase - like protein phosphatase-2C, Mesembryanthemum crystallinum, EMBL:AF075581;supported by full-length cDNA: Ceres:23348.	1.64	0.72	7.04	6.68	0.1	7.39	0.3	0.0272155
At3g60690	251342_at	--- | putative protein SAUR-AC1, Arabidopsis thaliana, PIR:T06084; supported by cDNA: gi_14190478_gb_AF380639.1_AF380639	1.64	0.72	8.28	7.92	0.1	8.64	0.3	0.0302699
At3g13810	257610_at	AtIDD11 | AtIDD11 (Arabidopsis thaliana Indeterminate(ID)-Domain 11); nucleic acid binding / transcription factor/ zinc ion binding	1.64	0.71	6.12	5.76	0.2	6.48	0.2	0.023484
At1g71210	259899_at	--- | hypothetical protein predicted by genscan+	1.64	0.72	6.04	5.68	0.1	6.4	0.1	0.00081112
At1g62030	264310_at	--- | hypothetical protein similar to hypothetical protein GI:7378617 from [Arabidopsis thaliana]	1.64	0.72	6.42	6.06	0.1	6.78	0.1	0.00701613
At1g55110	256149_at	AtIDD7 | AtIDD7 (Arabidopsis thaliana Indeterminate(ID)-Domain 7); nucleic acid binding / transcription factor/ zinc ion binding	1.64	0.72	7.56	7.2	0.1	7.92	0.3	0.0393336
At1g26270	245821_at	--- | hypothetical protein similar to putative ubiquitin GI:4415931 from [Arabidopsis thaliana]; supported by cDNA: gi_14334681_gb_AY035014.1_	1.64	0.71	8.52	8.17	0.1	8.88	0.1	0.00124694
At1g15530	261764_at	--- | receptor lectin kinase, putative similar to receptor lectin kinase 3 GI:4100060 from [Arabidopsis thaliana]	1.64	0.71	6.48	6.12	0.1	6.84	0	0.00098545
At3g15352	257058_at	COX17 | ATCOX17; copper chaperone	1.63	0.71	8.07	7.72	0	8.42	0.1	0.00061304
At2g22330	264052_at	CYP79B3 | CYP79B3; electron carrier/ heme binding / iron ion binding / monooxygenase/ oxygen binding	1.63	0.71	9.13	8.78	0.1	9.48	0.3	0.0283584
At1g77840	262193_at	--- | eukaryotic initiation factor 5 (eIF-5), putative similar to eukaryotic initiation factor 5 (eIF-5) GI:1008880 from [Phaseolus vulgaris]	1.63	0.71	8.9	8.55	0	9.25	0	0.00035896
At1g07090	256062_at	LSH6 | LSH6 (LIGHT SENSITIVE HYPOCOTYLS 6)	1.63	0.7	7.98	7.63	0.1	8.33	0.2	0.0148789
At1g06180	260784_at	ATMYB13 | ATMYB13 (MYB DOMAIN PROTEIN 13); DNA binding / transcription factor	1.63	0.7	5.66	5.31	0.2	6.01	0.3	0.0454918
At1g05300	264574_at	ZIP5 | ZIP5; cation transmembrane transporter/ metal ion transmembrane transporter	1.63	0.7	6.2	5.85	0.2	6.55	0.1	0.0206088
At5g55120	248091_at	VTC5 | VTC5 (VITAMIN C DEFECTIVE 5); GDP-D-glucose phosphorylase/ galactose-1-phosphate guanylyltransferase (GDP)/ quercetin 4-O-glucosyltransferase	1.62	0.69	7.95	7.6	0.2	8.3	0.3	0.0458967
At5g54280	248204_at	ATM2 | ATM2 (ARABIDOPSIS THALIANA MYOSIN 2); motor	1.62	0.69	6.32	5.98	0.2	6.67	0.1	0.0107948
At2g47990	266510_at	SWA1 | SWA1 (SLOW WALKER1); nucleotide binding	1.62	0.7	7.22	6.87	0	7.57	0.2	0.0121
At2g21090	264011_at	--- | unknown protein	1.62	0.7	5.45	5.1	0	5.8	0.2	0.0169366
At1g17110	262523_at	UBP15 | UBP15 (UBIQUITIN-SPECIFIC PROTEASE 15); ubiquitin-specific protease	1.62	0.7	7.61	7.26	0.1	7.95	0.2	0.00431351
At5g61570	247533_at	--- | putative protein kinase-like transmembrane protein TMKL1 precursor, Arabidopsis thaliana, EMBL:ATTMKL1	1.61	0.68	5.58	5.24	0.1	5.92	0.2	0.00617753
At5g55700	248029_at	BAM4 | BAM4 (BETA-AMYLASE 4); beta-amylase/ catalytic/ cation binding	1.61	0.69	7.01	6.66	0.1	7.35	0.2	0.0171462
At5g53485	248272_at	--- | Expressed protein ; supported by full-length cDNA: Ceres: 2034.	1.61	0.68	8.24	7.9	0.1	8.58	0.2	0.0171495
At3g06620	258509_at	--- | protein kinase, putative similar to SERINE/THREONINE-PROTEIN KINASE CTR1 GB:Q05609 from [Arabidopsis thaliana]	1.61	0.69	5.1	4.76	0.1	5.45	0.2	0.0139442
At2g27200	263082_at	--- | putative nucleotide-binding protein	1.61	0.69	6.21	5.86	0.1	6.55	0	0.00193667
At2g15960	265481_at	--- | unknown protein ; supported by cDNA: gi_15028290_gb_AY045948.1_	1.61	0.69	10.2	9.86	0	10.55	0.2	0.00726698
At1g74055	260389_at	--- | Expressed protein ; supported by full-length cDNA: Ceres: 18161.	1.61	0.69	5.9	5.56	0.1	6.25	0.1	0.00734628
At1g73730	260064_at	EIL3 | EIL3 (ETHYLENE-INSENSITIVE3-LIKE3); DNA binding / transcription factor	1.61	0.69	6.49	6.15	0.1	6.84	0.1	0.00487054
At5g17910	250065_at	--- | putative protein predicted proteins, Arabidopsis thaliana	1.6	0.67	6.66	6.33	0.1	7	0.1	0.00390544
At5g12400	245179_at	--- | putative protein similarity to predicted proteins, Arabidopsis thaliana	1.6	0.68	5.96	5.62	0	6.3	0.1	0.00186817
At4g31750	253512_at	WIN2 | WIN2 (HOPW1-1-INTERACTING 2); protein serine/threonine phosphatase	1.6	0.68	7.23	6.89	0	7.57	0.3	0.0401594
At2g38530	266415_at	LTP2 | LTP2 (LIPID TRANSFER PROTEIN 2); lipid binding	1.6	0.68	11.54	11.2	0.2	11.88	0.3	0.0381735
At2g36080	263963_at	--- | putative DNA-binding protein RAV2	1.6	0.68	7.13	6.79	0.1	7.47	0.3	0.0392392
At1g55590	264539_at	--- | hypothetical protein predicted by genemark.hmm	1.6	0.68	6.91	6.57	0.1	7.24	0	0.00086198
At1g48040	260722_at	--- | protein phosphatase-2C, putative similar to protein phosphatase-2C GB:AAC36698 GI:3643085 from (Mesembryanthemum crystallinum)	1.6	0.68	5.17	4.84	0.1	5.51	0.2	0.0114908
At1g29410	259770_s_at	PAI3 | PAI3 (phosphoribosylanthranilate isomerase 3); phosphoribosylanthranilate isomerase	1.6	0.68	7.61	7.27	0.1	7.95	0.2	0.0134035
At1g28130	259596_at	GH3.17 | GH3.17; indole-3-acetic acid amido synthetase	1.6	0.68	7.56	7.22	0.1	7.9	0.3	0.0329319
At1g28060	259582_at	--- | hypothetical protein	1.6	0.68	7.37	7.03	0.1	7.71	0.2	0.00541796
At1g25320	245644_at	--- | unknown protein similar to putative receptor-like protein kinase GI:4262228 from [Arabidopsis thaliana]; supported by cDNA: gi_15912326_gb_AY056441.1_	1.6	0.68	6.97	6.63	0.1	7.31	0	0.00058655
At1g11390	261818_at	--- | similar to hypethetical 62.8 KD protein in SSE1-CAR1 intergenic region sp|Q02981; similar to ESTs gb|AI998535, emb|F15402 contains similarity to aminoglycoside acetyltransferase regulator GI:2183252 from [Providencia stuartii]	1.6	0.68	6.94	6.6	0.1	7.29	0.2	0.00643948
At1g07570	261089_at	APK1A | APK1A; kinase/ protein serine/threonine kinase	1.6	0.68	7.79	7.45	0.1	8.13	0.3	0.045358
At5g57120	247942_at	--- | putative protein similar to unknown protein (ref|NP_004732.1);supported by full-length cDNA: Ceres:11265.	1.59	0.67	7.15	6.82	0	7.49	0.3	0.0488573
At5g09970	250509_at	CYP78A7 | CYP78A7; electron carrier/ heme binding / iron ion binding / monooxygenase/ oxygen binding	1.59	0.67	4.73	4.4	0.1	5.07	0.1	0.00846285
At4g25730	254079_at	--- | putative protein pmt2 methyltransferase - Schizosaccharomyces pombe,PID:e1362538	1.59	0.67	7.63	7.3	0.1	7.97	0.3	0.0260764
At4g03430	255382_at	EMB2770 | EMB2770 (EMBRYO DEFECTIVE 2770); RNA splicing factor, transesterification mechanism	1.59	0.67	7.69	7.35	0.1	8.02	0.3	0.0474547
At3g14570	258122_at	ATGSL04 | ATGSL04 (glucan synthase-like 4); 1,3-beta-glucan synthase/ transferase, transferring glycosyl groups	1.59	0.67	7.03	6.7	0	7.37	0.1	0.00092468
At2g18170	263065_at	ATMPK7 | ATMPK7 (ARABIDOPSIS THALIANA MAP KINASE 7); MAP kinase/ kinase	1.59	0.67	7.7	7.37	0	8.04	0.3	0.0400805
At1g14710	262849_at	--- | unknown protein ; supported by cDNA: gi_16612297_gb_AF439842.1_AF439842	1.59	0.67	7.72	7.38	0.1	8.05	0.2	0.01562
At1g10390	264456_at	--- | unknown protein similar to T cell receptor beta chain CDR3 (gi|3064031); similar to nucleoporin NUP145 (sp|P49687|N145_YEAST); similar to ESTs gb|N37877, emb|Z29159, and emb|Z30865	1.59	0.67	7.44	7.11	0.1	7.78	0.2	0.00731585
At5g57830	247885_at	--- | putative protein similar to unknown protein (emb|CAA18210.1)	1.58	0.66	6.28	5.95	0.2	6.6	0.1	0.0274275
At5g57630	247867_at	CIPK21 | CIPK21 (CBL-interacting protein kinase 21); ATP binding / kinase/ protein kinase/ protein serine/threonine kinase	1.58	0.66	6.81	6.49	0.1	7.14	0.3	0.0291481
At5g47380	248784_at	--- | putative protein similar to unknown protein (pir||T02421)	1.58	0.66	6.2	5.87	0.2	6.53	0.2	0.0353557
At5g09590	250502_at	MTHSC70-2 | MTHSC70-2 (MITOCHONDRIAL HSP70 2); ATP binding	1.58	0.66	8.26	7.93	0.2	8.58	0.2	0.0219249
At3g07870	258647_at	--- | unknown protein ; supported by cDNA: gi_15983478_gb_AF424614.1_AF424614	1.58	0.66	7.16	6.83	0	7.49	0.3	0.0372751
At2g24500	265662_at	FZF | FZF; transcription factor	1.58	0.66	8.91	8.58	0	9.23	0.1	0.00202588
At1g68990	259672_at	--- | DNA-directed RNA polymerase identical to DNA-directed RNA polymerase, mitochondrial precursor GB:P92969 [Arabidopsis thaliana]	1.58	0.66	6.02	5.69	0.1	6.35	0.2	0.0153451
At1g49520	262392_at	--- | hypothetical protein predicted by genscan+	1.58	0.66	4.13	3.79	0.1	4.46	0.3	0.0368972
At1g44750	261322_at	ATPUP11 | ATPUP11; purine transmembrane transporter	1.58	0.66	7.49	7.16	0.1	7.82	0.1	0.00107605
At1g14250	262661_s_at	--- | hypothetical protein	1.58	0.66	6.06	5.74	0.2	6.39	0.1	0.026608
At5g65310	247191_at	ATHB5 | ATHB5 (ARABIDOPSIS THALIANA HOMEOBOX PROTEIN 5); protein homodimerization/ sequence-specific DNA binding / transcription activator/ transcription factor	1.57	0.65	8.27	7.95	0.1	8.6	0.2	0.00962703
At5g62190	247465_at	PRH75 | PRH75; ATP-dependent helicase/ DEAD/H-box RNA helicase binding	1.57	0.65	9.5	9.18	0	9.83	0.3	0.0333062
At5g58380	247820_at	SIP1 | SIP1 (SOS3-INTERACTING PROTEIN 1); ATP binding / kinase/ protein kinase/ protein serine/threonine kinase	1.57	0.65	7.13	6.8	0.1	7.45	0.1	0.00410794
At5g50450	248502_at	--- | putative protein strong similarity to unknown protein (gb|AAB95234.1)	1.57	0.65	7.11	6.79	0.1	7.44	0.1	0.00190504
At3g18920	256948_at	--- | unknown protein	1.57	0.65	6.47	6.14	0.1	6.8	0.1	0.00587817
At3g18100	258157_at	MYB4R1 | MYB4R1 (myb domain protein 4R1); transcription factor	1.57	0.65	5.46	5.13	0.1	5.78	0.1	0.0019035
At3g14180	256998_at	--- | hypothetical protein predicted by genemark.hmm	1.57	0.65	7.51	7.18	0.2	7.83	0.1	0.0101729
At3g04240	258575_at	SEC | SEC (secret agent); transferase, transferring glycosyl groups	1.57	0.65	8.62	8.3	0.1	8.95	0.2	0.00649181
At2g24050	266567_at	--- | putative eukaryotic initiation factor 4, eIF4	1.57	0.65	7.11	6.79	0	7.44	0.2	0.0116026
At1g75710	262969_at	--- | unknown protein	1.57	0.65	7.31	6.99	0.1	7.64	0.2	0.00871197
At5g57990	247838_at	UBP23 | UBP23 (UBIQUITIN-SPECIFIC PROTEASE 23); ubiquitin thiolesterase/ ubiquitin-specific protease	1.56	0.64	9.32	9	0.1	9.64	0.1	0.00328433
At5g51440	248434_at	--- | mitochondrial heat shock 22 kd protein-like ; supported by full-length cDNA: Ceres: 268536.	1.56	0.64	6.26	5.94	0.2	6.58	0.2	0.0334294
At4g19390	254580_at	--- | putative protein ; supported by cDNA: gi_14190356_gb_AF378856.1_AF378856	1.56	0.64	8.04	7.72	0.1	8.36	0.2	0.0155705
At3g48565	252324_at	--- | protein translocation complex sec61 gamma chain-like protein protein translocation complex sec61 gamma chain, endoplasmic reticulum - Canis lupus familiaris,PIR2:S42412; supported by full-length cDNA: Ceres: 14692.	1.56	0.65	7.99	7.66	0.1	8.31	0.1	0.0133481
At2g46260	266580_at	--- | unknown protein ;supported by full-length cDNA: Ceres:111153.	1.56	0.64	7.98	7.66	0.1	8.3	0.1	0.00435867
At2g22080	263352_at	--- | En/Spm-like transposon protein related to En/Spm transposon family of maize	1.56	0.65	7.34	7.02	0.1	7.66	0.2	0.0156951
At1g10050	264522_at	--- | putative xylan endohydrolase similar to GB:AAD27896 to endoxylanases gi|1255238 (Thermoanaerobacterium thermosulfurigenes), gi|1813595 (Hordeum vulgare) and others	1.56	0.64	5.66	5.34	0.1	5.98	0.1	0.0030582
At5g64730	247256_at	--- | putative protein contains similarity to unknown protein (gb|AAF44992.1); supported by cDNA: gi_15028246_gb_AY046038.1_	1.55	0.63	7.6	7.28	0.1	7.91	0.1	0.00668523
At5g59430	247726_at	TRP1 | TRP1 (TELOMERIC REPEAT BINDING PROTEIN 1); DNA binding / double-stranded telomeric DNA binding	1.55	0.63	6.77	6.45	0.2	7.08	0.2	0.0180225
At5g57110	247937_at	ACA8 | ACA8 (AUTOINHIBITED CA2+ -ATPASE, ISOFORM 8); calcium-transporting ATPase/ calmodulin binding / protein self-association	1.55	0.63	7.55	7.24	0	7.87	0.1	0.00171603
At5g17980	250070_at	--- | phosphoribosylanthranilate transferase-like protein	1.55	0.64	6.07	5.75	0	6.39	0.3	0.0325562
At4g18270	254662_at	TRANS11 | ATTRANS11; P-P-bond-hydrolysis-driven protein transmembrane transporter/ catalytic	1.55	0.63	6.28	5.96	0.1	6.6	0.2	0.00956699
At3g15470	258400_at	--- | unknown protein ; supported by cDNA: gi_13937210_gb_AF372960.1_AF372960	1.55	0.63	6.4	6.08	0	6.71	0	0.00073184
At3g12980	257854_at	HAC5 | HAC5; H3/H4 histone acetyltransferase/ histone acetyltransferase	1.55	0.63	7.15	6.84	0.1	7.47	0.1	0.00278523
At2g02160	266121_at	--- | unknown protein ; supported by cDNA: gi_16604650_gb_AY059770.1_	1.55	0.64	8.75	8.43	0.1	9.07	0.2	0.0114274
At1g75370	261116_at	--- | sec14 cytosolic factor, putative similar to SP:P24859 from [Kluyveromyces lactis]	1.55	0.63	8.27	7.96	0.1	8.59	0.2	0.0193831
At1g15425	262544_at	--- | hypothetical protein predicted by genscan+	1.55	0.63	8.63	8.32	0.1	8.95	0.1	0.00312647
At5g25070	246946_at	--- | putative protein	1.54	0.63	6.95	6.64	0.1	7.27	0.1	0.00587477
At4g01570	255588_at	--- | hypothetical protein	1.54	0.62	6.46	6.15	0.1	6.77	0.2	0.0159674
At3g02400	258476_at	--- | hypothetical protein predicted by genefinder	1.54	0.62	4.2	3.89	0.1	4.51	0.1	0.0140161
At2g44040	267237_s_at	--- | unknown protein ;supported by full-length cDNA: Ceres:10293.	1.54	0.62	6.86	6.55	0.2	7.17	0.1	0.0203818
At2g37690	267162_s_at	--- | putative phosphoribosylaminoimidazole carboxylase	1.54	0.63	7.89	7.58	0	8.2	0.3	0.0363324
At2g03820	263334_at	--- | putative nonsense-mediated mRNA decay protein ; supported by cDNA: gi_15810402_gb_AY056240.1_	1.54	0.62	8.29	7.98	0.1	8.6	0.1	0.00641064
At1g52260	259637_at	ATPDIL1-5 | ATPDIL1-5 (PDI-LIKE 1-5); protein disulfide isomerase	1.54	0.63	6.15	5.83	0.1	6.46	0.1	0.00131249
At5g65630	247147_at	GTE7 | GTE7 (Global transcription factor group E 7); DNA binding	1.53	0.61	8.88	8.57	0	9.18	0.1	0.00177845
At5g52870	248286_at	--- | putative protein similar to unknown protein (gb|AAF24565.1); supported by cDNA: gi_15028096_gb_AY045905.1_	1.53	0.61	5.02	4.71	0.1	5.32	0.2	0.0251455
At5g47990	248727_at	CYP705A5 | CYP705A5; oxygen binding / thalian-diol desaturase	1.53	0.61	4.48	4.17	0.1	4.78	0.1	0.0054281
At5g44260	249065_at	--- | putative protein similar to unknown protein (gb AAD10689.1); supported by cDNA: gi_14334449_gb_AY034916.1_	1.53	0.61	7.86	7.55	0.1	8.16	0.1	0.0058936
At5g11790	250337_at	--- | putative protein SF21 protein, Helianthus annuus, EMBL: AF189148; supported by cDNA: gi_13605683_gb_AF361823.1_AF361823	1.53	0.61	8.35	8.04	0.1	8.66	0.2	0.0113496
At4g38710	252952_at	--- | putative protein cylicin II - bovine, PIR2:I46014	1.53	0.61	8.5	8.19	0	8.81	0.2	0.0156485
At4g31570	253532_at	--- | putative protein centromere protein E, Homo sapiens, PIR1:S28261	1.53	0.62	4.85	4.54	0.1	5.16	0.1	0.00667602
At4g03550	255378_at	ATGSL05 | ATGSL05 (GLUCAN SYNTHASE-LIKE 5); 1,3-beta-glucan synthase/ transferase, transferring glycosyl groups	1.53	0.62	8.02	7.71	0	8.33	0.2	0.00964868
At4g02400	255501_at	--- | hypothetical protein	1.53	0.62	7.37	7.06	0.1	7.68	0.2	0.0108245
At3g13330	257708_at	--- | hypothetical protein predicted by genscan+	1.53	0.62	7.93	7.62	0	8.23	0.1	0.00130208
At2g44830	266812_at	--- | putative protein kinase contains a protein kinase domain profile (PDOC00100)	1.53	0.61	6.78	6.48	0.1	7.09	0.2	0.0131829
At1g76560	259976_at	CP12-3 | CP12-3	1.53	0.61	6.94	6.64	0.2	7.24	0.2	0.021354
At1g49720	261613_at	ABF1 | ABF1 (ABSCISIC ACID RESPONSIVE ELEMENT-BINDING FACTOR 1); DNA binding / protein binding / transcription activator/ transcription factor	1.53	0.61	6.91	6.6	0.1	7.21	0.1	0.0119371
At1g28390	261501_at	--- | wall-associated kinase 1, putative similar to wall-associated kinase 1 GI:3549626 from [Arabidopsis thaliana]	1.53	0.61	7.42	7.11	0.1	7.73	0.1	0.0030661
At1g21200	259562_at	--- | hypothetical protein ; supported by cDNA: gi_15027986_gb_AY045850.1_	1.53	0.61	4.93	4.62	0	5.24	0	0.00073684
At1g11400	261823_at	PYM | PYM (Partner of Y14-Mago); protein binding	1.53	0.61	7.94	7.63	0.1	8.24	0.1	0.00975388
At5g63530	247331_at	FP3 | ATFP3; metal ion binding / transition metal ion binding	1.52	0.6	6.98	6.68	0.1	7.28	0.2	0.0387218
At5g45260	248995_at	RRS1 | RRS1 (RESISTANT TO RALSTONIA SOLANACEARUM 1); DNA binding / transcription factor	1.52	0.6	6.82	6.52	0.1	7.12	0.2	0.0115078
At5g42950	249172_at	--- | putative protein similar to unknown protein (gb|AAC80623.1)	1.52	0.6	7.73	7.43	0.1	8.03	0.2	0.0478077
At4g15230	245540_at	PDR2 | PDR2 (PLEIOTROPIC DRUG RESISTANCE 2); ATPase, coupled to transmembrane movement of substances	1.52	0.61	6.39	6.08	0.1	6.69	0.2	0.0269067
At2g45910	266911_at	--- | putative protein kinase contains a protein kinase domain profile (PDOC00100)	1.52	0.6	6.38	6.08	0.2	6.68	0.1	0.0164347
At2g34730	267314_at	--- | putative myosin heavy chain	1.52	0.61	6.71	6.41	0.1	7.02	0.2	0.0093249
At1g35910	256319_at	--- | trehalose-phosphatase, putative contains TIGRfam profile: TIGR00685: trehalose-phosphatase;supported by full-length cDNA: Ceres:255364.	1.52	0.6	4.46	4.15	0.2	4.76	0.1	0.0247416
At1g29400	259769_at	AML5 | AML5 (ARABIDOPSIS MEI2-LIKE PROTEIN 5); RNA binding / nucleic acid binding / nucleotide binding	1.52	0.6	8.88	8.58	0	9.18	0.2	0.0212049
At1g27630	262296_at	CYCT1;3 | CYCT1;3 (CYCLIN T 1;3); cyclin-dependent protein kinase	1.52	0.6	7.71	7.41	0.1	8.01	0.1	0.00592255
At1g05410	261387_at	--- | hypothetical protein predicted by genemark.hmm;supported by full-length cDNA: Ceres:38810.	1.52	0.61	7.12	6.81	0.1	7.42	0.2	0.0277034
At5g53800	248228_at	--- | unknown protein ;supported by full-length cDNA: Ceres:253359.	1.51	0.59	7.05	6.75	0.1	7.34	0.2	0.0211434
At5g46250	248905_at	--- | putative protein contains similarity to RNA-binding protein; supported by cDNA: gi_15215747_gb_AY050403.1_	1.51	0.59	9.69	9.39	0	9.98	0.2	0.0138542
At5g42590	249203_at	CYP71A16 | CYP71A16; electron carrier/ heme binding / iron ion binding / monooxygenase/ oxygen binding	1.51	0.59	5.1	4.8	0.1	5.39	0.2	0.0232041
At5g39500	249452_at	--- | Sec7/gnom -like protein GNOM, Arabidopsis thaliana, EMBL:AT36432	1.51	0.59	7.05	6.76	0.1	7.35	0.2	0.0213651
At5g35320	246612_at	--- | putative protein ;supported by full-length cDNA: Ceres:38281.	1.51	0.59	6.99	6.7	0	7.29	0	0.0013049
At5g25360	246936_at	--- | putative protein hypothetical protein Sb07 - Picea mariana, EMBL:AF051204	1.51	0.59	8.18	7.89	0.1	8.48	0.1	0.00813983
At5g13180	245987_at	ANAC083 | ANAC083 (ARABIDOPSIS NAC DOMAIN CONTAINING PROTEIN 83); transcription factor	1.51	0.59	9.48	9.18	0	9.77	0.2	0.0118777
At4g14990	245282_at	--- | hypothetical protein ; supported by cDNA: gi_14334731_gb_AY035039.1_	1.51	0.59	7.98	7.69	0	8.28	0.1	0.00500034
At3g47620	252425_at	AtTCP14 | AtTCP14 (TEOSINTE BRANCHED1, CYCLOIDEA and PCF (TCP) 14); transcription factor	1.51	0.6	8.98	8.68	0.1	9.27	0.1	0.00695823
At3g10550	258963_at	--- | putative myotubularin similar to myotubularin GB:AAC77821 [AAC77821]	1.51	0.6	6.24	5.94	0.2	6.54	0.2	0.0354727
At2g20560	263374_at	--- | putative heat shock protein ;supported by full-length cDNA: Ceres:25528.	1.51	0.6	6.05	5.75	0.1	6.35	0.2	0.0374254
At1g70300	264338_at	KUP6 | KUP6; potassium ion transmembrane transporter	1.51	0.6	7.45	7.15	0.1	7.75	0.2	0.0316801
At1g32530	260697_at	--- | unknown protein	1.51	0.59	6.97	6.67	0.1	7.26	0.1	0.0105458
At1g29160	260887_at	--- | ascorbate oxidase promoter-binding protein, putative similar to ascorbate oxidase promoter-binding protein GB:D45066 GI:853689 from [Cucurbita maxima]	1.51	0.59	6.37	6.07	0.2	6.66	0.1	0.0198562
At5g67240	247032_at	SDN3 | SDN3 (SMALL RNA DEGRADING NUCLEASE 3); exonuclease/ nucleic acid binding	1.5	0.59	7.6	7.31	0	7.89	0.2	0.0224312
At5g61960	247506_at	AML1 | AML1 (ARABIDOPSIS MEI2-LIKE PROTEIN 1); RNA binding / protein binding	1.5	0.58	8.24	7.94	0.1	8.53	0.1	0.00818272
At5g39410	249456_at	--- | unknown protein ;supported by full-length cDNA: Ceres:101366.	1.5	0.58	8.11	7.82	0.1	8.4	0.2	0.0275385
At5g11240	250418_at	--- | putative protein predicted proteins, Homo sapiens and Drosophila melanogaster	1.5	0.59	6.86	6.57	0	7.16	0.3	0.0385022
At4g37580	253054_at	HLS1 | HLS1 (HOOKLESS 1); N-acetyltransferase	1.5	0.59	4.86	4.57	0.1	5.16	0.2	0.0130451
At4g30080	253662_at	ARF16 | ARF16 (AUXIN RESPONSE FACTOR 16); miRNA binding / transcription factor	1.5	0.58	7.04	6.75	0.1	7.33	0.2	0.0305412
At3g13350	257655_at	--- | unknown protein contains Pfam profiles: PF01388 ARID DNA binding domain, PF00505 HMG (high mobility group) box;supported by full-length cDNA: Ceres:38326.	1.5	0.58	6.27	5.98	0.1	6.57	0.1	0.00476086
At1g76620	259985_at	--- | unknown protein ; supported by cDNA: gi_16974597_gb_AY060575.1_	1.5	0.59	4.65	4.36	0.1	4.95	0.2	0.0372529
At1g67310	264999_at	--- | hypothetical protein contains similarity to light-induced DNA-binding protein(CG-1) GI:587503 from [Petroselinum crispum]	1.5	0.58	8.61	8.32	0.1	8.9	0.2	0.0352946
At1g19650	261151_at	--- | sec14 cytosolic factor, putative similar to SP:P24859 from [Kluyveromyces lactis]; supported by cDNA: gi_15810424_gb_AY056251.1_	1.5	0.58	7.1	6.81	0.1	7.39	0.2	0.00998181
At5g56580	247962_at	MKK6 | MKK6 (MAP KINASE KINASE 6); MAP kinase kinase/ kinase	-1.5	-0.59	6.53	6.82	0.2	6.23	0.1	0.0183629
At5g55210	248093_at	--- | putative protein similar to unknown protein (pir||T04913)	-1.5	-0.58	7.59	7.88	0	7.29	0.1	0.0053142
At5g48460	248656_at	--- | fimbrin 2 (gb|AAB97844.1) ; supported by cDNA: gi_2811225_gb_AF042669.1_AF042669	-1.5	-0.58	6.74	7.03	0.1	6.45	0.3	0.0496159
At5g04230	245690_at	PAL3 | PAL3 (PHENYL ALANINE AMMONIA-LYASE 3); phenylalanine ammonia-lyase	-1.5	-0.58	6.28	6.57	0.2	5.99	0.1	0.0253492
At4g34600	253246_at	--- | putative protein	-1.5	-0.59	6.88	7.17	0.1	6.58	0.1	0.00515755
At4g31330	253525_at	--- | predicted protein ; supported by cDNA: gi_15293232_gb_AY051050.1_	-1.5	-0.59	6.45	6.75	0.2	6.16	0.1	0.0161009
At4g20110	254500_at	--- | vacuolar sorting receptor-like protein BP-80 vacuolar sorting receptor, Pisum sativum, PATCHX:G1737222	-1.5	-0.58	6.87	7.16	0.2	6.58	0.1	0.0121584
At3g17330	258460_at	ECT6 | ECT6 (evolutionarily conserved C-terminal region 6)	-1.5	-0.59	6.34	6.63	0	6.04	0.1	0.00380914
At1g75020	262165_at	LPAT4 | LPAT4 (LYSOPHOSPHATIDYL ACYLTRANSFERASE 4); acyltransferase	-1.5	-0.58	8.21	8.5	0	7.92	0.2	0.0173951
At1g27460	264449_at	NPGR1 | NPGR1 (NO POLLEN GERMINATION RELATED 1); calmodulin binding	-1.5	-0.58	8.03	8.32	0.1	7.74	0.3	0.0487593
At1g08510	261722_at	FATB | FATB (fatty acyl-ACP thioesterases B); acyl carrier/ acyl-[acyl-carrier-protein] hydrolase	-1.5	-0.58	9.3	9.59	0	9	0.2	0.0139463
At5g62280	247474_at	--- | putative protein predicted proteins, Arabidopsis thaliana	-1.51	-0.6	8.25	8.54	0.2	7.95	0.2	0.0283499
At5g01710	251055_at	--- | putative protein putative protein F4P12.100 - Arabidopsis thaliana, EMBL:AL132966; supported by cDNA: gi_15810368_gb_AY056223.1_	-1.51	-0.6	9.4	9.7	0.1	9.1	0.2	0.0158393
At4g36710	246230_at	--- | SCARECROW-like protein	-1.51	-0.59	7.24	7.53	0.1	6.94	0.3	0.044976
At4g22890	254298_at	PGR5-LIKE A | PGR5-LIKE A	-1.51	-0.59	11.83	12.13	0.1	11.54	0.3	0.0428658
At3g48740	252327_at	--- | MTN3-like protein MtN3 gene product - Medicago truncatula,PID:e1169583; supported by cDNA: gi_13605687_gb_AF361825.1_AF361825	-1.51	-0.59	10.29	10.58	0.1	9.99	0.2	0.0149561
At3g03870	259340_at	PYK10 | PYK10; beta-glucosidase/ copper ion binding / fucosidase/ hydrolase, hydrolyzing O-glycosyl compounds	-1.51	-0.6	6.72	7.02	0.1	6.42	0.2	0.0347402
At2g47880	266516_at	--- | putative glutaredoxin ;supported by full-length cDNA: Ceres:21006.	-1.51	-0.59	7.12	7.41	0.2	6.82	0	0.0300758
At2g32090	265673_at	--- | unknown protein ;supported by full-length cDNA: Ceres:35952.	-1.51	-0.59	9.15	9.45	0.1	8.86	0	0.00161556
At2g29510	266268_at	--- | unknown protein predicted by genefinder	-1.51	-0.6	8.52	8.81	0	8.22	0.1	0.00348219
At2g21185	264022_at	--- | Expressed protein ; supported by full-length cDNA: Ceres: 19643.	-1.51	-0.6	7.95	8.25	0.1	7.65	0.2	0.0164423
At1g70890	262304_at	MLP43 | MLP43 (MLP-LIKE PROTEIN 43)	-1.51	-0.59	8.79	9.08	0	8.49	0.2	0.0118566
At1g66150	256516_at	TMK1 | TMK1 (TRANSMEMBRANE KINASE 1); transmembrane receptor protein serine/threonine kinase	-1.51	-0.6	10.01	10.31	0.1	9.71	0.2	0.010817
At1g48750	256145_at	--- | lipid transfer protein, putative similar to lipid transfer protein GI:9279661 from [Arabidopsis thaliana]; supported by cDNA: gi_15028044_gb_AY045879.1_	-1.51	-0.59	8.7	9	0.1	8.4	0.1	0.0123497
At1g48600	261309_at	CPuORF31 | CPuORF31 (Conserved peptide upstream open reading frame 31)	-1.51	-0.59	9.96	10.25	0.1	9.66	0.2	0.0185717
At1g21130	261453_at	--- | O-methyltransferase, putative similar to GB:AAF28353 from [Fragaria x ananassa];supported by full-length cDNA: Ceres:101583.	-1.51	-0.59	7.4	7.69	0.1	7.1	0	0.00266783
At5g46480	248845_at	--- | disease resistance protein-like	-1.52	-0.6	6.9	7.21	0.1	6.6	0	0.00114553
At5g18150	250018_at	--- | putative protein similar to unknown protein (emb|CAB87627.1)	-1.52	-0.61	9.29	9.59	0	8.99	0.1	0.00159294
At5g08240	250575_at	--- | putative protein	-1.52	-0.6	7.61	7.91	0.1	7.3	0.3	0.0435032
At5g04200	245697_at	AtMC9 | AtMC9 (metacaspase 9); cysteine-type peptidase	-1.52	-0.61	4.87	5.17	0.2	4.57	0.2	0.0496432
At4g27300	253911_at	--- | putative receptor protein kinase receptor protein kinase, Ipomoea trifida,PID:g836954	-1.52	-0.61	8.55	8.85	0.1	8.25	0.2	0.0312394
At4g08930	255061_at	ATAPRL6 | ATAPRL6 (APR-like 6)	-1.52	-0.6	8.21	8.51	0.1	7.91	0.1	0.00574804
At4g02630	255488_at	--- | putative serine/threonine protein kinase	-1.52	-0.6	6.03	6.33	0.1	5.73	0.2	0.0128498
At2g33570	255818_at	--- | hypothetical protein predicted by genefinder and genscan;supported by full-length cDNA: Ceres:119054.	-1.52	-0.6	8.64	8.94	0.1	8.34	0.2	0.0155593
At2g24040	266566_at	--- | unknown protein	-1.52	-0.61	7.83	8.14	0.1	7.53	0.1	0.00674656
At2g19620	265938_at	--- | putative SF21 protein {Helianthus annuus}	-1.52	-0.6	8.4	8.71	0	8.1	0	0.00121241
At1g76090	261727_at	SMT3 | SMT3 (STEROL METHYLTRANSFERASE 3); S-adenosylmethionine-dependent methyltransferase/ sterol 24-C-methyltransferase	-1.52	-0.6	9.5	9.8	0	9.2	0.2	0.0120868
At1g10380	264466_at	--- | Expressed protein ; supported by full-length cDNA: Ceres: 156978.	-1.52	-0.6	6.5	6.8	0.1	6.2	0.1	0.00457472
At5g59170	247762_at	--- | cell wall protein	-1.53	-0.61	6.74	7.05	0.2	6.44	0.1	0.0394813
At5g35580	249705_at	--- | serine/threonine protein kinase-like	-1.53	-0.62	5.88	6.19	0.2	5.57	0.2	0.0424723
At3g47210	252458_at	--- | putative protein various predicted proteins, Arabidopsis thaliana	-1.53	-0.62	5.31	5.62	0.1	5	0.1	0.00328556
At3g27690	258239_at	LHCB2.3 | LHCB2.3; chlorophyll binding	-1.53	-0.62	11.83	12.14	0	11.52	0.2	0.0192607
At3g21850	257944_at	ASK9 | ASK9 (ARABIDOPSIS SKP1-LIKE 9); protein binding / ubiquitin-protein ligase	-1.53	-0.61	3.78	4.09	0.1	3.48	0.2	0.0369192
At3g06390	258905_at	--- | unknown protein similar to hypothetical protein GB:CAB10339 [Arabidopsis thaliana]	-1.53	-0.62	6.42	6.73	0.1	6.12	0.2	0.0284631
At3g04290	258589_at	LTL1 | LTL1 (LI-TOLERANT LIPASE 1); carboxylesterase/ hydrolase, acting on ester bonds	-1.53	-0.62	9.73	10.04	0.1	9.43	0.2	0.0237546
At3g02580	258484_at	STE1 | STE1 (STEROL 1); C-5 sterol desaturase	-1.53	-0.61	8.55	8.86	0.1	8.25	0.1	0.00730404
At2g42380	265877_at	BZIP34 | bZIP transcription factor family protein	-1.53	-0.61	4.94	5.24	0.2	4.63	0.1	0.0129126
At2g38120	267092_at	AUX1 | AUX1 (AUXIN RESISTANT 1); amino acid transmembrane transporter/ auxin binding / auxin influx transmembrane transporter/ transporter	-1.53	-0.61	9.88	10.19	0	9.57	0.2	0.020526
At2g31090	266476_at	--- | unknown protein ;supported by full-length cDNA: Ceres:10986.	-1.53	-0.61	9.7	10.01	0	9.4	0.1	0.00165548
At2g03200	266708_at	--- | putative chloroplast nucleoid DNA binding protein ;supported by full-length cDNA: Ceres:39349.	-1.53	-0.61	6	6.31	0.1	5.7	0.3	0.0462882
At1g63260	260109_at	TET10 | TET10 (TETRASPANIN10)	-1.53	-0.62	8.64	8.95	0.1	8.33	0	0.00100689
At1g55360	257510_at	--- | unknown protein	-1.53	-0.62	8.83	9.13	0.2	8.52	0	0.0151692
At1g48320	262237_at	--- | hypothetical protein predicted by genemark.hmm	-1.53	-0.61	8.45	8.76	0.1	8.14	0.1	0.00374228
At1g17990	255895_at	--- | 12-oxophytodienoate reductase, putative similar to 12-oxophytodienoate reductase OPR1 GI:3882355 from [Arabidopsis thaliana]	-1.53	-0.61	9.92	10.23	0	9.62	0	0.00074178
At1g03457	264822_at	--- | putative ribonucleoprotein	-1.53	-0.62	6.55	6.85	0.1	6.24	0.2	0.0157103
At5g60520	247634_at	--- | late embryonic abundant protein - like late embryonic abundant protein EMB7, white spruce, PIR:T09288	-1.54	-0.62	5.66	5.97	0.1	5.35	0.2	0.0190609
At5g58630	247773_at	--- | putative protein	-1.54	-0.63	4.32	4.64	0.1	4.01	0.1	0.00344175
At5g44480	249057_at	DUR | DUR (DEFECTIVE UGE IN ROOT); UDP-glucose 4-epimerase/ binding / catalytic/ coenzyme binding	-1.54	-0.62	6.88	7.19	0.1	6.57	0.3	0.0447073
At5g44190	249035_at	GLK2 | GLK2 (GOLDEN2-LIKE 2); DNA binding / transcription factor/ transcription regulator	-1.54	-0.62	8.78	9.1	0	8.47	0.1	0.00319546
At5g28770	245925_at	BZO2H3 | BZO2H3; DNA binding / protein heterodimerization/ transcription factor	-1.54	-0.62	9.03	9.34	0	8.72	0.3	0.0495881
At5g04720	250829_at	ADR1-L2 | ADR1-L2 (ADR1-like 2); ATP binding / nucleoside-triphosphatase/ nucleotide binding / protein binding	-1.54	-0.63	9.24	9.56	0	8.93	0.1	0.00191781
At4g17260	245324_at	--- | lactate dehydrogenase (LDH1) ;supported by full-length cDNA: Ceres:33509.	-1.54	-0.62	8.54	8.85	0.1	8.23	0.3	0.0411919
At3g15760	258275_at	--- | unknown protein ;supported by full-length cDNA: Ceres:8259.	-1.54	-0.63	7.2	7.52	0.1	6.89	0.2	0.0284422
At2g34770	267318_at	FAH1 | FAH1 (FATTY ACID HYDROXYLASE 1); catalytic/ fatty acid alpha-hydroxylase	-1.54	-0.62	9.22	9.53	0.1	8.91	0.2	0.0313568
At2g24190	266015_at	--- | putative carbonyl reductase	-1.54	-0.63	6.65	6.96	0.1	6.33	0.2	0.0320025
At1g68010	260014_at	HPR | HPR; glycerate dehydrogenase/ poly(U) binding	-1.54	-0.62	12.35	12.66	0.1	12.04	0.2	0.0179477
At1g30690	263226_at	--- | unknown protein Contains the PF|00650 CRAL/TRIO phosphatidyl-inositol-transfer protein domain. ESTs gb|T76582, gb|N06574 and gb|Z25700 come from this gene; supported by cDNA: gi_14334977_gb_AY035162.1_	-1.54	-0.62	8.39	8.7	0.2	8.08	0.2	0.0253443
At1g23480	265175_at	ATCSLA03 | ATCSLA03 (CELLULOSE SYNTHASE-LIKE A3); cellulose synthase/ transferase, transferring glycosyl groups	-1.54	-0.62	7.48	7.79	0.1	7.17	0.2	0.0149825
At1g19150	256015_at	LHCA6 | LHCA6; chlorophyll binding	-1.54	-0.62	10.45	10.76	0	10.14	0.2	0.0220643
At5g55250	248104_at	IAMT1 | IAMT1 (IAA CARBOXYLMETHYLTRANSFERASE 1); S-adenosylmethionine-dependent methyltransferase/ indole acetic acid carboxyl methyltransferase	-1.55	-0.64	6.13	6.45	0	5.81	0.2	0.0185284
At5g53570	248222_at	--- | GTPase activator protein of Rab-like small GTPases-like protein ; supported by cDNA: gi_14517421_gb_AY039546.1_	-1.55	-0.63	8.75	9.07	0	8.44	0.1	0.00267028
At5g20410	246075_at	MGD2 | MGD2; 1,2-diacylglycerol 3-beta-galactosyltransferase/ UDP-galactosyltransferase/ transferase, transferring glycosyl groups	-1.55	-0.63	4.76	5.08	0.2	4.45	0.1	0.0163041
At5g03130	250980_at	--- | putative protein	-1.55	-0.64	4.72	5.04	0.1	4.4	0.1	0.00156957
At4g02090	255528_at	--- | hypothetical protein	-1.55	-0.63	5.25	5.57	0.2	4.94	0	0.00723834
At3g54430	251900_at	SRS6 | SRS6 (SHI-RELATED SEQUENCE 6)	-1.55	-0.63	6.71	7.03	0.2	6.4	0.2	0.0277497
At3g53100	251968_at	--- | putative protein proline-rich protein, Raphanus sativa, PIR:S16748	-1.55	-0.64	6.2	6.51	0.1	5.88	0	0.00194687
At1g75100	259927_at	JAC1 | JAC1 (J-DOMAIN PROTEIN REQUIRED FOR CHLOROPLAST ACCUMULATION RESPONSE 1); heat shock protein binding	-1.55	-0.63	8	8.32	0.1	7.69	0.1	0.00540188
At1g16720	255764_at	HCF173 | HCF173 (high chlorophyll fluorescence phenotype 173); binding / catalytic/ transcription repressor	-1.55	-0.63	9.87	10.19	0.1	9.56	0.2	0.00756021
At1g07860	261461_at	--- | hypothetical protein predicted by genemark.hmm	-1.55	-0.64	3.84	4.16	0.1	3.53	0.2	0.0232894
At4g26530	253971_at	--- | fructose-bisphosphate aldolase - like protein fructose-bisphosphate aldolase, Arabidopsis thaliana, PIR1:ADMU;supported by full-length cDNA: Ceres:34690.	-1.56	-0.65	9.58	9.9	0.2	9.26	0.2	0.020602
At4g00950	255652_at	MEE47 | MEE47 (maternal effect embryo arrest 47); transcription factor	-1.56	-0.64	5.23	5.55	0.1	4.91	0.3	0.0399621
At3g45230	252615_at	--- | serine/proline-rich protein	-1.56	-0.64	7.92	8.24	0.1	7.59	0.2	0.00967854
At3g28090	257556_at	--- | hypothetical protein predicted by genemark.hmm	-1.56	-0.64	4.68	5	0.2	4.36	0.1	0.00646149
At3g25400	257956_at	--- | unknown protein	-1.56	-0.64	6.95	7.27	0.1	6.63	0.1	0.00348716
At3g16240	258054_at	DELTA-TIP | DELTA-TIP; ammonia transporter/ methylammonium transmembrane transporter/ water channel	-1.56	-0.64	12.86	13.18	0	12.54	0.2	0.00877294
At3g11090	256427_at	LBD21 | LBD21 (LOB DOMAIN-CONTAINING PROTEIN 21)	-1.56	-0.64	7.66	7.98	0.1	7.34	0.2	0.029639
At2g32560	267116_at	--- | unknown protein	-1.56	-0.64	7.79	8.12	0.1	7.47	0.2	0.00859188
At1g35210	245755_at	--- | hypothetical protein predicted by genemark.hmm;supported by full-length cDNA: Ceres:42217.	-1.56	-0.64	4.41	4.73	0.2	4.09	0.1	0.0247588
At1g18650	255779_at	PDCB3 | PDCB3 (PLASMODESMATA CALLOSE-BINDING PROTEIN 3); callose binding / polysaccharide binding	-1.56	-0.64	8.29	8.61	0.1	7.97	0.2	0.0248577
At5g60490	247638_at	FLA12 | FLA12	-1.57	-0.65	5.82	6.15	0.1	5.5	0.3	0.0419243
At5g54740	248125_at	--- | 2S storage protein-like	-1.57	-0.66	4.75	5.07	0.2	4.42	0.1	0.023741
At5g18290	250025_at	SIP1;2 | SIP1;2; water channel	-1.57	-0.65	6.42	6.74	0.1	6.09	0.2	0.0277201
At4g17870	254705_at	--- | putative protein ; supported by cDNA: gi_14596204_gb_AY042890.1_	-1.57	-0.65	9.93	10.26	0	9.6	0.2	0.00834595
At4g12480	254805_at	pEARLI 1 | pEARLI 1; lipid binding	-1.57	-0.65	10.18	10.5	0.3	9.85	0.1	0.0296193
At2g38110	267144_at	GPAT6 | GPAT6 (GLYCEROL-3-PHOSPHATE ACYLTRANSFERASE 6); 1-acylglycerol-3-phosphate O-acyltransferase/ acyltransferase	-1.57	-0.65	5.87	6.2	0.1	5.54	0.2	0.0137971
At2g02450	266175_at	ANAC035 | ANAC035 (Arabidopsis NAC domain containing protein 35); transcription factor	-1.57	-0.65	6.33	6.65	0.1	6	0.2	0.0107378
At1g75500	262951_at	--- | nodulin-like protein similar to MtN21 GB:CAA75575 GI:2598575 from [Medicago truncatula] (Mol. Plant Microbe Interact. 9 (4), 233-242 (1996)); supported by cDNA: gi_15028078_gb_AY045896.1_	-1.57	-0.65	9.83	10.16	0	9.51	0.1	0.00493272
At1g63120	259688_at	ATRBL2 | ATRBL2 (Arabidopsis thaliana Rhomboid-like 2); serine-type endopeptidase	-1.57	-0.65	8.57	8.89	0	8.24	0.2	0.0221777
At1g22750	264207_at	--- | unknown protein strong similarity to hypothetical protein gb|Y09823 from A. thaliana. ESTs gb|T76118, gb|T04263 and gb|ATYU9823 come from this gene; supported by cDNA: gi_15292832_gb_AY050850.1_	-1.57	-0.65	9.8	10.13	0.1	9.48	0.2	0.00792672
At1g03400	264843_at	--- | putative 1-aminocyclopropane-1-carboxylate oxidase similar to ESTs emb|Z34690, gb|T04168, gb|H37738, gb|T76913, gb|T43801, amd gb|T21964; supported by cDNA: gi_15146295_gb_AY049289.1_	-1.57	-0.65	7.64	7.97	0	7.31	0.3	0.0282676
At5g17680	250044_at	--- | disease resistance protein RPP1-WsB - like protein disease resistance protein RPP1-WsB, Arabidopsis thaliana, EMBL:AF098963	-1.58	-0.66	4.66	4.99	0.1	4.33	0.2	0.00844081
At5g02290	250990_at	NAK | NAK; ATP binding / kinase/ protein kinase/ protein serine/threonine kinase/ protein tyrosine kinase	-1.58	-0.66	8.48	8.81	0.1	8.15	0.1	0.00298844
At4g38850	252970_at	SAUR15 | SAUR15 (SMALL AUXIN UPREGULATED 15)	-1.58	-0.66	6.42	6.75	0.2	6.09	0.1	0.00831372
At4g37000	246194_at	ACD2 | ACD2 (ACCELERATED CELL DEATH 2); red chlorophyll catabolite reductase	-1.58	-0.66	9.11	9.44	0	8.78	0.1	0.00432524
At4g15800	245334_at	RALFL33 | RALFL33 (ralf-like 33); signal transducer	-1.58	-0.66	9.99	10.32	0	9.66	0.2	0.0165416
At3g24550	258132_at	ATPERK1 | ATPERK1 (PROLINE EXTENSIN-LIKE RECEPTOR KINASE 1); ATP binding / protein kinase	-1.58	-0.66	10.72	11.05	0	10.39	0.2	0.0123486
At2g24130	265992_at	--- | putative receptor-like protein kinase	-1.58	-0.66	4.63	4.96	0.1	4.3	0.2	0.0171899
At1g70170	264716_at	MMP | MMP (MATRIX METALLOPROTEINASE); metalloendopeptidase/ metallopeptidase	-1.58	-0.66	5.51	5.84	0.2	5.17	0.3	0.0413633
At1g25550	255734_at	--- | hypothetical protein similar to putative two-component response regulator protein GI:6623883 from [Arabidopsis thaliana];supported by full-length cDNA: Ceres:1959.	-1.58	-0.66	8.9	9.23	0	8.57	0.2	0.010208
At1g23740	265182_at	--- | putative auxin-induced protein ;supported by full-length cDNA: Ceres:155143.	-1.58	-0.66	10.66	10.99	0.1	10.34	0.2	0.0208112
At5g51550	248419_at	EXL3 | EXL3 (EXORDIUM LIKE 3)	-1.59	-0.67	9.99	10.32	0.1	9.65	0.3	0.0480189
At5g41100	249339_at	--- | putative protein similar to unknown protein (gb|AAB80666.1)	-1.59	-0.67	7.56	7.9	0.1	7.23	0.2	0.0115954
At5g11420	250366_at	--- | putative protein predicted proteins in castor bean, Arabidopsis thaliana and alfalfa.; supported by full-length cDNA: Ceres: 25522.	-1.59	-0.67	9.76	10.09	0	9.42	0.2	0.0186647
At4g00050	255694_at	UNE10 | UNE10 (unfertilized embryo sac 10); DNA binding / transcription factor	-1.59	-0.67	7.74	8.07	0.2	7.4	0.2	0.0374804
At2g47560	245171_at	--- | hypothetical protein predicted by genscan	-1.59	-0.67	5.5	5.84	0.1	5.17	0.3	0.0301332
At2g34620	266899_at	--- | hypothetical protein predicted by genefinder	-1.59	-0.67	8.35	8.68	0.1	8.02	0.1	0.00379813
At2g18230	265339_at	AtPPa2 | AtPPa2 (Arabidopsis thaliana pyrophosphorylase 2); inorganic diphosphatase/ pyrophosphatase	-1.59	-0.67	8.03	8.37	0.2	7.7	0.2	0.0276651
At1g25530	255726_at	--- | lysine and histidine specific transporter, putative similar to lysine and histidine specific transporter GI:2576361 from [Arabidopsis thaliana]	-1.59	-0.67	7.17	7.51	0	6.83	0.2	0.0144305
At1g22570	261937_at	--- | peptide transporter, putative similar to peptide transporter GI:2655098 from [Hordeum vulgare]	-1.59	-0.67	10.09	10.42	0.1	9.75	0.3	0.0470027
At1g10990	260472_at	--- | hypothetical protein predicted by genefinder and genscan	-1.59	-0.67	6.77	7.1	0.1	6.43	0.2	0.0144665
At5g25460	246919_at	--- | putative protein hypothetical protein - Ricinus communis, EMBL:Z81012;supported by full-length cDNA: Ceres:1351.	-1.6	-0.68	10.87	11.21	0.1	10.53	0.1	0.00492467
At5g19260	249920_at	--- | putative protein various predicted proteins	-1.6	-0.68	6.85	7.19	0.1	6.51	0.1	0.00365382
At5g06330	250724_at	--- | harpin-induced protein-like	-1.6	-0.68	5.54	5.88	0.2	5.21	0.2	0.0290524
At4g02080	255505_at	ATSAR2 | ATSAR2 (ARABIDOPSIS THALIANA SECRETION-ASSOCIATED RAS SUPER FAMILY 2); GTP binding	-1.6	-0.68	10.04	10.38	0	9.7	0.2	0.00405701
At2g45400	245141_at	BEN1 | BEN1; binding / catalytic/ coenzyme binding / oxidoreductase, acting on CH-OH group of donors	-1.6	-0.68	7.47	7.81	0	7.13	0.2	0.00962098
At1g72360	260451_at	--- | putative AP2 domain transcription factor contains Pfam profile: PF00847 AP2 domain	-1.6	-0.68	7.42	7.76	0.1	7.08	0.3	0.0445952
At1g53730	259958_at	SRF6 | SRF6 (STRUBBELIG-RECEPTOR FAMILY 6); ATP binding / protein binding / protein kinase/ protein serine/threonine kinase	-1.6	-0.68	9.19	9.53	0	8.85	0.2	0.015902
At5g24120	249769_at	SIGE | SIGE (SIGMA FACTOR E); DNA binding / DNA-directed RNA polymerase/ sigma factor/ transcription factor	-1.61	-0.69	6.27	6.61	0.1	5.92	0.3	0.030797
At4g37470	253053_at	--- | putative protein beta-ketoadipate enol-lactone hydrolase, Acinetobacter sp., L05770; supported by cDNA: gi_15810302_gb_AY056190.1_	-1.61	-0.69	8.71	9.05	0.1	8.36	0.2	0.00710416
At3g58990	251524_at	--- | 3-isopropylmalate dehydratase-like protein (small subunit) 3-isopropylmalate dehydratase, small subunit - Thermotoga maritima, PIR:A72363	-1.61	-0.69	8.55	8.89	0.1	8.2	0.1	0.00386695
At2g03310	266707_at	--- | hypothetical protein predicted by genscan	-1.61	-0.69	8	8.34	0.1	7.66	0.1	0.00392939
At1g77990	262134_at	AST56 | AST56; sulfate transmembrane transporter	-1.61	-0.69	6.99	7.34	0.1	6.65	0.1	0.0025145
At1g64970	262875_at	G-TMT | G-TMT (GAMMA-TOCOPHEROL METHYLTRANSFERASE); tocopherol O-methyltransferase	-1.61	-0.69	7.01	7.35	0.1	6.67	0.3	0.0333868
At1g62180	264745_at	APR2 | APR2 (5ADENYLYLPHOSPHOSULFATE REDUCTASE 2); adenylyl-sulfate reductase/ phosphoadenylyl-sulfate reductase (thioredoxin)	-1.61	-0.69	9.49	9.83	0	9.14	0.3	0.0254081
At4g20260	254492_at	PCAP1 | DREPP plasma membrane polypeptide family protein	-1.62	-0.7	11.58	11.93	0	11.23	0.1	0.00064457
At3g61980	251300_at	--- | hypothetical protein ;supported by full-length cDNA: Ceres:20358.	-1.62	-0.69	8.7	9.05	0.1	8.36	0.3	0.044019
At3g46900	252502_at	COPT2 | COPT2; copper ion transmembrane transporter/ high affinity copper ion transmembrane transporter	-1.62	-0.7	7.2	7.55	0.1	6.85	0.3	0.0320394
At3g05165	259310_s_at	--- | Expressed protein ; supported by cDNA: gi_15081629_gb_AY048207.1_	-1.62	-0.7	8.72	9.06	0.1	8.37	0.2	0.00542623
At2g46780	266715_at	--- | putative RNA-binding protein	-1.62	-0.7	5.29	5.63	0.2	4.94	0.1	0.00829026
At2g35715	265797_at	--- | Expressed protein ; supported by full-length cDNA: Ceres: 9996.	-1.62	-0.7	5.04	5.38	0.1	4.69	0	0.00250528
At2g28630	263443_at	KCS12 | KCS12 (3-KETOACYL-COA SYNTHASE 12); acyltransferase/ catalytic/ transferase, transferring acyl groups other than amino-acyl groups	-1.62	-0.69	6.84	7.18	0.1	6.49	0.2	0.0141765
At1g62400	260633_at	HT1 | HT1 (high leaf temperature 1); kinase/ protein serine/threonine/tyrosine kinase	-1.62	-0.69	5.67	6.02	0.1	5.33	0.3	0.0246042
At1g15550	261768_at	GA3OX1 | GA3OX1 (GIBBERELLIN 3-OXIDASE 1); gibberellin 3-beta-dioxygenase/ transcription factor binding	-1.62	-0.7	7.32	7.67	0.2	6.97	0.3	0.0380822
At5g64890	247205_at	PROPEP2 | PROPEP2 (Elicitor peptide 2 precursor)	-1.63	-0.71	6.46	6.82	0.2	6.11	0.3	0.0455764
At5g62860	247394_at	--- | putative protein predicted proteins, Arabidopsis thaliana	-1.63	-0.7	7.41	7.76	0.1	7.05	0.2	0.0243591
At4g19820	254544_at	--- | putative chitinase chitinase (EC 3.2.1.14) / lysozyme (EC 3.2.1.17) PZ precursor, pathogenesis-related, common tobacco, PIR2:S51591	-1.63	-0.71	4.42	4.78	0.1	4.07	0.1	0.00283838
At3g14940	257217_at	ATPPC3 | ATPPC3 (PHOSPHOENOLPYRUVATE CARBOXYLASE 3); phosphoenolpyruvate carboxylase	-1.63	-0.7	7.75	8.1	0.1	7.39	0.2	0.00704142
At3g07360	259012_at	PUB9 | PUB9 (PLANT U-BOX 9)	-1.63	-0.71	8.44	8.79	0	8.09	0.3	0.0355397
At2g41120	267063_at	--- | hypothetical protein predicted by genefinder	-1.63	-0.71	7.65	8.01	0.1	7.3	0.2	0.0181029
At2g37030	263890_at	--- | putative auxin-induced protein	-1.63	-0.71	4.83	5.18	0.2	4.48	0.1	0.00675702
At2g30500	267518_at	--- | unknown protein	-1.63	-0.7	9.2	9.55	0.1	8.85	0.2	0.00694969
At1g76520	259980_at	--- | unknown protein ;supported by full-length cDNA: Ceres:142725.	-1.63	-0.7	10.35	10.7	0	10	0.2	0.00531607
At5g46080	248934_at	--- | serine/threonine protein kinase-like protein	-1.64	-0.72	5.93	6.29	0.2	5.57	0.1	0.00840154
At5g08330	246011_at	--- | putative protein auxin-induced basic helix-loop-helix transcription factor, Gossypium hirsutum, EMBL:AF165924; supported by cDNA: gi_15724267_gb_AF412074.1_AF412074	-1.64	-0.71	8.45	8.8	0.1	8.09	0.3	0.0270783
At4g17810	245383_at	--- | SUPERMAN like protein	-1.64	-0.71	7.04	7.4	0.1	6.69	0.2	0.0101286
At4g14750	245574_at	IQD19 | IQD19 (IQ-domain 19); calmodulin binding	-1.64	-0.71	5.54	5.9	0.2	5.18	0.2	0.0207324
At3g56710	246293_at	SIB1 | SIB1 (SIGMA FACTOR BINDING PROTEIN 1); binding / protein binding	-1.64	-0.71	6.91	7.26	0.1	6.55	0.2	0.00873021
At3g44630	252648_at	--- | disease resistance protein homolog disease resistance protein RPP1-WsB - Arabidopsis thaliana, EMBL:AF098963	-1.64	-0.71	8.3	8.65	0.1	7.94	0.2	0.0135032
At1g65230	263142_at	--- | unknown protein	-1.64	-0.71	9.54	9.89	0.1	9.18	0.1	0.00165553
At1g32170	245794_at	XTR4 | XTR4 (XYLOGLUCAN ENDOTRANSGLYCOSYLASE 4); hydrolase, acting on glycosyl bonds / hydrolase, hydrolyzing O-glycosyl compounds / xyloglucan:xyloglucosyl transferase	-1.64	-0.71	7.8	8.15	0.1	7.44	0.2	0.0117111
At5g66230	247134_at	--- | putative protein similar to unknown protein (emb|CAB62645.1)	-1.65	-0.73	7.19	7.55	0	6.83	0.2	0.0109403
At5g40150	249392_at	--- | peroxidase ATP26a	-1.65	-0.72	6.6	6.96	0.1	6.24	0.2	0.0178526
At1g72790	259915_at	--- | unknown protein	-1.65	-0.73	7.19	7.55	0.1	6.83	0.2	0.0147243
At5g61900	247493_at	BON1 | BON1 (BONZAI 1); calcium-dependent phospholipid binding	-1.66	-0.73	8.19	8.56	0.1	7.83	0.3	0.0424946
At3g29810	245228_at	COBL2 | COBL2 (COBRA-LIKE PROTEIN 2 PRECURSOR)	-1.66	-0.73	7.62	7.99	0	7.26	0.2	0.0094417
At2g30510	267517_at	RPT2 | RPT2 (ROOT PHOTOTROPISM 2); protein binding	-1.66	-0.73	10.53	10.89	0.2	10.16	0.1	0.00568854
At1g14345	261488_at	--- | Expressed protein ; supported by full-length cDNA: Ceres: 19170.	-1.66	-0.73	9.4	9.76	0.1	9.03	0.2	0.00805467
At5g23210	249847_at	SCPL34 | SCPL34; serine-type carboxypeptidase	-1.67	-0.74	8.15	8.52	0.1	7.78	0.2	0.0147148
At4g26200	253999_at	ACS7 | ACS7; 1-aminocyclopropane-1-carboxylate synthase	-1.67	-0.74	6.41	6.78	0.2	6.04	0.2	0.024457
At4g23680	254234_at	--- | putative major latex protein major latex protein type 1 - Arabidopsis thaliana, EMBL:X91960; supported by cDNA: gi_13605713_gb_AF361838.1_AF361838	-1.67	-0.74	9.21	9.58	0.3	8.84	0.1	0.019849
At2g41250	266363_at	--- | hypothetical protein predicted by genscan and genefinder	-1.67	-0.74	8.17	8.54	0.1	7.8	0.2	0.0139214
At1g70100	264700_at	--- | hypothetical protein predicted by genemark.hmm; supported by cDNA: gi_14532671_gb_AY039960.1_	-1.67	-0.74	7.31	7.68	0.1	6.94	0.1	0.00155857
At1g16530	262704_at	ASL9 | ASL9 (ASYMMETRIC LEAVES 2 LIKE 9)	-1.67	-0.74	6.22	6.59	0	5.85	0.3	0.022899
At5g41400	249306_at	--- | RING zinc finger protein-like ;supported by full-length cDNA: Ceres:207148.	-1.68	-0.75	7.84	8.21	0.1	7.46	0.1	0.00347234
At4g36530	246199_at	--- | putative protein ;supported by full-length cDNA: Ceres:36845.	-1.68	-0.75	9.83	10.2	0.1	9.45	0.3	0.0166641
At4g23670	254225_at	--- | putative major latex protein major latex protein type 1 - Arabidopsis thaliana, EMBL:X91960;supported by full-length cDNA: Ceres:108949.	-1.68	-0.75	10.68	11.05	0.1	10.3	0.1	0.00464991
At4g14550	245593_at	IAA14 | IAA14 (INDOLE-3-ACETIC ACID INDUCIBLE 14); protein binding / transcription factor/ transcription repressor	-1.68	-0.75	6	6.38	0.1	5.63	0.2	0.00487774
At4g08290	255129_at	--- | nodulin-like protein nodulin gene MtN21 - Medicago truncatula, PID:e1172471;supported by full-length cDNA: Ceres:40485.	-1.68	-0.75	7.86	8.24	0.2	7.49	0.3	0.0265884
At3g12110	256275_at	ACT11 | ACT11 (actin-11); structural constituent of cytoskeleton	-1.68	-0.75	7.28	7.66	0	6.9	0.2	0.00391213
At1g73190	260088_at	TIP3;1 | TIP3;1; water channel	-1.68	-0.75	5.42	5.79	0.2	5.04	0	0.0121746
At1g73040	262357_at	--- | jacalin, putative similar to jacalin GI:289164 from [Artocarpus heterophyllus]	-1.68	-0.75	7.19	7.57	0.2	6.82	0	0.00244328
At1g34760	262412_at	GRF11 | GRF11 (GENERAL REGULATORY FACTOR 11); ATPase binding / amino acid binding / protein binding / protein phosphorylated amino acid binding	-1.68	-0.75	6.17	6.55	0.1	5.8	0.2	0.0136622
At5g18630	250008_at	--- | triacylglycerol lipase-like protein triacylglycerol lipase (EC 3.1.1.3) precursor 1 - Rhizomucor miehei, PIR:A34959; supported by cDNA: gi_16604395_gb_AY058096.1_	-1.69	-0.75	7.71	8.09	0.1	7.34	0.4	0.043014
At5g16400	250133_at	TRXF2 | ATF2; enzyme activator	-1.69	-0.75	10.03	10.41	0.1	9.65	0.2	0.0145733
At3g44610	252646_at	--- | protein kinase-like protein protein kinase - Solanum berthaultii, EMBL:X97980	-1.69	-0.76	7.11	7.49	0.1	6.73	0.2	0.00687611
At3g01440	258956_at	--- | hypothetical protein predicted by genscan+;supported by full-length cDNA: Ceres:13653.	-1.69	-0.76	7.28	7.66	0.2	6.9	0.2	0.00965675
At2g45680	267515_at	--- | putative PCF2-like DNA binding protein ; supported by cDNA: gi_15810350_gb_AY056214.1_	-1.69	-0.75	7.59	7.97	0	7.22	0.3	0.0230675
At2g35730	265796_at	--- | Expressed protein ; supported by full-length cDNA: Ceres: 5598.	-1.69	-0.75	4.16	4.54	0.1	3.78	0.3	0.0220114
At1g72230	259801_at	--- | blue copper protein, putative similar to GI:562778 from [Pisum sativum] (Thesis (1994) BIOLOGICAL SCIENCES, DURHAM UNIVERSITY); supported by full-length cDNA: Ceres: 16991.	-1.69	-0.76	6.59	6.97	0.1	6.22	0.2	0.00840432
At1g31290	262549_at	--- | hypothetical protein similar to hypothetical protein GB:AAF24586 GI:6692121 from [Arabidopsis thaliana]	-1.69	-0.76	5.96	6.34	0	5.58	0.1	0.00162238
At1g22530	261926_at	PATL2 | PATL2 (PATELLIN 2); transporter	-1.69	-0.76	9.96	10.34	0.1	9.58	0.2	0.00469977
At4g20230	254512_at	--- | terpene cyclase like protein vetispiradiene synthase, Hyoscyamus muticus, PATX:G763421	-1.7	-0.77	4.81	5.19	0.1	4.42	0.1	0.0016209
At2g28780	266222_at	--- | hypothetical protein predicted by genscan and genefinder	-1.7	-0.77	5.09	5.47	0.3	4.71	0.1	0.0178275
At2g21970	263875_at	SEP2 | SEP2 (STRESS ENHANCED PROTEIN 2); chlorophyll binding	-1.7	-0.76	8.95	9.33	0.1	8.56	0.1	0.00312627
At2g01420	266300_at	PIN4 | PIN4 (PIN-FORMED 4); auxin:hydrogen symporter/ transporter	-1.7	-0.76	8.25	8.63	0.1	7.87	0.4	0.0485
At1g71480	259943_at	--- | unknown protein	-1.7	-0.77	7.78	8.17	0.1	7.4	0.2	0.00404394
At1g62290	264741_at	--- | aspartic protease, putative similar to aspartic protease GI:1326164 from [Brassica napus]	-1.7	-0.77	6.6	6.99	0.1	6.22	0	0.00035114
At5g64450	247290_at	--- | putative protein similar to unknown protein (emb|CAB71880.1)	-1.71	-0.77	5	5.39	0	4.62	0.1	0.00109677
At5g50260	248545_at	--- | cysteine proteinase similar to cysteine endopeptidase precursor CysEP GI:2944446 from [Ricinus communis]	-1.71	-0.78	4.76	5.15	0.3	4.37	0.3	0.046892
At4g08300	255127_at	--- | nodulin-like protein nodulin gene MtN21 - Medicago truncatula, PID:e1172471	-1.71	-0.78	5.27	5.66	0.3	4.89	0.2	0.0335455
At3g10940	256441_at	--- | unknown protein ;supported by full-length cDNA: Ceres:3056.	-1.71	-0.78	8.74	9.13	0.1	8.35	0.2	0.00707521
At1g29440	257506_at	--- | auxin-induced protein, putative similar to SP:P33083 from [Glycine max]	-1.71	-0.78	6.28	6.67	0.2	5.89	0.3	0.041365
At5g46790	248865_at	--- | putative protein similar to unknown protein (pir||T05073)	-1.72	-0.78	7.57	7.96	0.1	7.18	0.1	0.00292007
At5g23750	249797_at	--- | putative protein contains similarity to remorin;supported by full-length cDNA: Ceres:28686.	-1.72	-0.78	6.61	6.99	0.1	6.22	0.4	0.0452778
At3g49750	252248_at	AtRLP44 | AtRLP44 (Receptor Like Protein 44); protein binding	-1.72	-0.78	5.55	5.94	0.2	5.16	0.1	0.00505332
At3g02380	258497_at	COL2 | COL2 (constans-like 2); transcription factor/ zinc ion binding	-1.72	-0.78	6.89	7.28	0.2	6.5	0.3	0.0450951
At2g38480	267038_at	--- | expressed protein supported by cDNA: Ceres:16674; supported by cDNA: gi_13878170_gb_AF370348.1_AF370348	-1.72	-0.78	6.16	6.55	0.1	5.77	0.2	0.0113091
At5g62140	247486_at	--- | putative protein	-1.73	-0.79	6.38	6.78	0.1	5.98	0.2	0.00298459
At5g23020	249867_at	IMS2 | IMS2 (2-ISOPROPYLMALATE SYNTHASE 2); 2-isopropylmalate synthase/ methylthioalkylmalate synthase	-1.73	-0.79	9.45	9.85	0	9.06	0.2	0.00797337
At5g02200	251026_at	FHL | FHL (FAR-RED-ELONGATED HYPOCOTYL1-LIKE); protein binding	-1.73	-0.79	6.38	6.77	0.1	5.98	0.4	0.0441557
At4g02075	255511_at	PIT1 | PIT1 (pitchoun 1); protein binding / zinc ion binding	-1.73	-0.79	5.11	5.51	0.2	4.72	0.1	0.00592073
At3g29030	258003_at	EXPA5 | EXPA5 (EXPANSIN A5)	-1.73	-0.79	8.19	8.58	0.1	7.79	0.3	0.0312574
At3g25290	257824_at	--- | unknown protein ; supported by cDNA: gi_16323199_gb_AY057704.1_	-1.73	-0.79	6.95	7.34	0	6.56	0.1	0.00062011
At1g62420	260635_at	--- | unknown protein	-1.73	-0.79	8.56	8.95	0.1	8.16	0.2	0.00797798
At1g23830	265132_at	--- | unknown protein ; supported by cDNA: gi_16604403_gb_AY058100.1_	-1.73	-0.79	6.74	7.14	0.1	6.34	0.2	0.00365888
At1g20090	261229_at	ROP2 | ROP2 (RHO-RELATED PROTEIN FROM PLANTS 2); GTP binding	-1.73	-0.79	9.43	9.82	0.1	9.03	0.1	0.00118978
At1g19660	261144_s_at	--- | unknown protein ;supported by full-length cDNA: Ceres:40419.	-1.73	-0.79	11.11	11.51	0	10.71	0.3	0.0188005
At5g10210	250472_at	--- | putative protein	-1.74	-0.8	5.8	6.2	0.2	5.4	0.1	0.00828719
At5g05960	250764_at	--- | putative protein similar to unknown protein (emb|CAB88360.1);supported by full-length cDNA: Ceres:29476.	-1.74	-0.8	9.49	9.89	0.1	9.09	0.1	0.00095589
At4g18970	254609_at	--- | Expressed protein ; supported by full-length cDNA: Ceres: 42850.	-1.74	-0.8	8.73	9.13	0.1	8.34	0.1	0.00208484
At3g58550	251531_at	--- | putative protein hypothetical protein F4I1.11 - Arabidopsis thaliana, PIR:T02386;supported by full-length cDNA: Ceres:27380.	-1.74	-0.79	8.03	8.42	0.1	7.63	0.1	0.00192713
At2g36410	263920_at	--- | unknown protein ;supported by full-length cDNA: Ceres:24885.	-1.74	-0.8	8.03	8.43	0.1	7.63	0.2	0.00429176
At2g33850	267459_at	--- | unknown protein ;supported by full-length cDNA: Ceres:101081.	-1.74	-0.8	7.33	7.73	0.2	6.93	0.3	0.0277101
At2g15090	265918_at	KCS8 | KCS8 (3-KETOACYL-COA SYNTHASE 8); acyltransferase/ catalytic/ transferase, transferring acyl groups other than amino-acyl groups	-1.74	-0.8	8.89	9.29	0.1	8.49	0.2	0.00399662
At1g22330	255969_at	--- | Expressed protein ; supported by full-length cDNA: Ceres: 41224.	-1.74	-0.8	5.61	6.01	0.1	5.21	0.3	0.0320242
At5g50130	248539_at	--- | ribitol dehydrogenase-like ; supported by cDNA: gi_15146201_gb_AY049242.1_	-1.75	-0.8	6.16	6.56	0.1	5.75	0.3	0.0120471
At4g32460	253437_at	--- | putative protein mRNAs from Ricinus communis and Medicago sativa, Z81012 and L36159;supported by full-length cDNA: Ceres:37529.	-1.75	-0.81	8.74	9.14	0.1	8.34	0.3	0.0116013
At3g56400	251705_at	WRKY70 | WRKY70; transcription factor/ transcription repressor	-1.75	-0.8	8.17	8.57	0	7.76	0.3	0.0263869
At3g51860	246302_at	CAX3 | CAX3 (CATION EXCHANGER 3); calcium:cation antiporter/ calcium:hydrogen antiporter/ cation:cation antiporter	-1.75	-0.8	7.57	7.97	0.1	7.17	0.1	0.00128647
At3g12610	256237_at	DRT100 | DRT100 (DNA-DAMAGE REPAIR/TOLERATION 100); nucleotide binding / protein binding	-1.75	-0.8	8.87	9.28	0.1	8.47	0.2	0.0116187
At1g04330	263652_at	--- | unknown protein EST gb|H76414 comes from this gene	-1.75	-0.81	5.2	5.61	0.1	4.8	0.1	0.00225873
At5g49730	248566_s_at	ATFRO7 | ATFRO7 (FERRIC REDUCTION OXIDASE 7); ferric-chelate reductase/ oxidoreductase	-1.76	-0.82	9.54	9.94	0.1	9.13	0.1	0.00083451
At4g19170	254564_at	NCED4 | NCED4 (NINE-CIS-EPOXYCAROTENOID DIOXYGENASE 4)	-1.76	-0.81	8.3	8.71	0.1	7.89	0.1	0.00249073
At3g61640	251281_at	AGP20 | AGP20	-1.76	-0.82	8.49	8.9	0.2	8.08	0.2	0.00652193
At3g28180	257071_at	ATCSLC04 | ATCSLC04 (CELLULOSE-SYNTHASE LIKE C4); cellulose synthase/ transferase, transferring glycosyl groups	-1.76	-0.81	9.97	10.37	0	9.56	0.2	0.00858957
At3g16570	258432_at	RALFL23 | RALFL23 (ralf-like 23); signal transducer	-1.76	-0.81	9.43	9.83	0.1	9.02	0.1	0.00043161
At4g16985	245318_at	--- | Expressed protein ; supported by full-length cDNA: Ceres: 30087.	-1.77	-0.82	11.19	11.6	0.1	10.78	0.2	0.00422163
At3g16450	259384_at	--- | putative lectin contains Pfam profile: PF01419 jacalin-like lectin domain; similar to jasmonate inducible protein GB:Y11483 (Brassica napus), myrosinase binding protein GB:BAA84545 (Arabidopsis thaliana); supported by full-length cDNA: Ceres: 38051.	-1.77	-0.83	9.54	9.95	0.2	9.12	0.2	0.0113078
At2g41090	267076_at	--- | calcium binding protein (CaBP-22) identical to GB:Z12136;supported by full-length cDNA: Ceres:123659.	-1.77	-0.83	10.64	11.05	0.1	10.23	0.2	0.00410949
At2g21120	264008_at	--- | unknown protein	-1.77	-0.82	9.09	9.5	0.1	8.68	0.4	0.0428372
At1g19025	259473_at	--- | hypothetical protein predicted by genscan+;supported by full-length cDNA: Ceres:261535.	-1.77	-0.82	5.66	6.07	0.1	5.24	0.2	0.00334757
At5g47960	248726_at	ATRABA4C | ATRABA4C; GTP binding	-1.78	-0.83	5.85	6.27	0.1	5.44	0.3	0.018087
At5g42250	249242_at	--- | alcohol dehydrogenase	-1.78	-0.84	8.23	8.65	0	7.81	0.3	0.0101844
At5g40690	249377_at	--- | putative protein predicted proteins, Arabidopsis thaliana;supported by full-length cDNA: Ceres:11539.	-1.78	-0.83	5.51	5.93	0.2	5.1	0.1	0.00293258
At5g25090	246920_at	--- | phytocyanin-related protein-like phytocyanin-related protein Pn14 - Ipomoea purpurea, PIR:JC7196;supported by full-length cDNA: Ceres:270205.	-1.78	-0.83	6.69	7.11	0.2	6.28	0.3	0.0387623
At4g25700	254020_at	BETA-OHASE 1 | BETA-OHASE 1 (BETA-HYDROXYLASE 1); carotene beta-ring hydroxylase	-1.78	-0.83	10.29	10.71	0.2	9.88	0.1	0.0133413
At4g09350	255088_at	--- | putative protein heat shock protein dnaJ - Bacillus stearothermophilus,PIR:JC4739	-1.78	-0.83	6.75	7.17	0.1	6.34	0.3	0.0143414
At4g01610	255590_at	--- | cathepsin B-like cysteine protease, putative similar to cathepsin B-like cysteine proteinase GI:609175 from [Nicotiana rustica]; contains an unusually short, 5nt exon;supported by full-length cDNA: Ceres:20761.	-1.78	-0.83	10.3	10.72	0.1	9.89	0.3	0.0188399
At3g12520	256244_at	SULTR4;2 | SULTR4;2; sulfate transmembrane transporter	-1.78	-0.84	7.12	7.54	0.2	6.7	0.1	0.00710118
At1g59710	262910_at	--- | unknown protein ;supported by full-length cDNA: Ceres:10295.	-1.78	-0.83	7.82	8.24	0.1	7.41	0.4	0.0369535
At5g47230	248799_at	ERF5 | ERF5 (ETHYLENE RESPONSIVE ELEMENT BINDING FACTOR 5); DNA binding / transcription activator/ transcription factor	-1.79	-0.84	6.75	7.17	0.1	6.33	0.2	0.00932438
At5g16250	246505_at	--- | putative protein hypothetical protein F16B3.27 - Arabidopsis thaliana, EMBL:AC021640;supported by full-length cDNA: Ceres:18222.	-1.79	-0.84	8.36	8.78	0.2	7.94	0.3	0.0185348
At5g14450	250180_at	--- | early nodule-specific protein - like early nodule-specific protein, Medicago truncatula, EMBL:AF064775	-1.79	-0.84	7.7	8.12	0.2	7.28	0	0.00168328
At5g03380	250944_at	--- | putative protein	-1.79	-0.84	9.1	9.52	0.1	8.68	0.1	0.00068809
At4g20390	254474_at	--- | putative protein predicted proteins, Arabidopsis thaliana;supported by full-length cDNA: Ceres:248721.	-1.79	-0.84	6.88	7.3	0.1	6.46	0.3	0.012252
At4g15975	245369_at	--- | Expressed protein ; supported by full-length cDNA: Ceres: 124835.	-1.79	-0.84	5.64	6.06	0	5.22	0.4	0.0460532
At3g47970	252396_at	--- | hypothetical protein	-1.79	-0.84	5.29	5.71	0.1	4.87	0.2	0.00226589
At3g19000	256892_at	--- | hypothetical protein contains similarity to flavanone-3-hydroxylase GB:Q05965 from [Matthiola incana], contains Pfam profile: PF00671 Iron/Ascorbate oxidoreductase family;supported by full-length cDNA: Ceres:36985.	-1.79	-0.84	8.35	8.77	0.1	7.94	0.3	0.0199518
At3g09020	259211_at	--- | unknown protein identical to GB:AAD56318 (Arabidopsis thaliana)	-1.79	-0.84	4.95	5.37	0.2	4.53	0.2	0.0124179
At2g18980	266941_at	--- | peroxidase (ATP22a) identical to GB:Y08781	-1.79	-0.84	6.04	6.46	0.1	5.62	0.2	0.00636435
At4g33985	253292_at	--- | Expressed protein ; supported by full-length cDNA: Ceres: 9341.	-1.8	-0.85	7.6	8.03	0.1	7.18	0.4	0.0333904
At4g09030	255080_at	AGP10 | AGP10 (ARABINOGALACTAN PROTEIN 10)	-1.8	-0.85	10.23	10.66	0.1	9.81	0.1	0.00122866
At3g12710	257701_at	--- | unknown protein contains similarity to 3-methyladenine-DNA glycosidase I GB:P05100 from [Escherichia coli];supported by full-length cDNA: Ceres:116541.	-1.8	-0.85	8.17	8.6	0.1	7.75	0.2	0.00574841
At2g06850	266215_at	EXGT-A1 | EXGT-A1 (ENDOXYLOGLUCAN TRANSFERASE); hydrolase, acting on glycosyl bonds / xyloglucan:xyloglucosyl transferase	-1.8	-0.85	12.17	12.59	0.1	11.75	0.1	0.00108342
At5g27360	246783_at	SFP2 | SFP2; carbohydrate transmembrane transporter/ sugar:hydrogen symporter	-1.81	-0.85	7.58	8.01	0.1	7.15	0.1	0.00102155
At4g36650	246255_at	ATPBRP | ATPBRP (PLANT-SPECIFIC TFIIB-RELATED PROTEIN); RNA polymerase II transcription factor/ rDNA binding	-1.81	-0.86	6.54	6.97	0.1	6.11	0.2	0.00557522
At4g23400	254239_at	PIP1;5 | PIP1;5 (PLASMA MEMBRANE INTRINSIC PROTEIN 1;5); water channel	-1.81	-0.86	10.07	10.5	0.1	9.65	0.1	0.00154322
At4g09890	255028_at	PMP | PMP (PUTATIVE TYPE 1 MEMBRANE PROTEIN)	-1.81	-0.86	6.72	7.15	0.2	6.29	0.2	0.00740539
At3g15810	258251_at	--- | unknown protein ; supported by full-length cDNA: Ceres: 2528.	-1.81	-0.85	9.55	9.98	0.1	9.13	0.3	0.0192572
At1g78410	260804_at	--- | hypothetical protein predicted by genemark.hmm;supported by full-length cDNA: Ceres:157.	-1.81	-0.86	5	5.43	0.2	4.57	0.3	0.0393529
At1g66130	256514_at	--- | oxidoreductase, putative contains Pfam profile: PF01408: oxidoreductase, Gfo/Idh/MocA family	-1.81	-0.85	7.6	8.03	0	7.18	0.1	0.00028591
At1g29450	259784_at	--- | auxin-induced protein, putative similar to SP:P33083 from [Glycine max];supported by full-length cDNA: Ceres:29931.	-1.81	-0.85	7.53	7.96	0.1	7.11	0.2	0.00547416
At1g07500	261065_at	--- | hypothetical protein predicted by genemark.hmm	-1.81	-0.86	6.02	6.45	0.3	5.59	0.3	0.0399225
At1g03470	264821_at	--- | hypothetical protein predicted by genefinder	-1.81	-0.86	6.35	6.77	0.2	5.92	0.2	0.0210538
At4g22710	254331_s_at	CYP706A2 | CYP706A2; electron carrier/ heme binding / iron ion binding / monooxygenase/ oxygen binding	-1.82	-0.87	11.09	11.52	0.1	10.66	0.4	0.0496944
At3g43190	252746_at	SUS4 | SUS4; UDP-glycosyltransferase/ sucrose synthase/ transferase, transferring glycosyl groups	-1.82	-0.86	9.3	9.73	0.2	8.87	0.2	0.0106751
At2g27260	265626_at	--- | unknown protein ;supported by full-length cDNA: Ceres:123225.	-1.82	-0.86	9.88	10.31	0	9.45	0.4	0.0369293
At5g39670	249417_at	--- | calcium-binding protein - like cbp1 calcium-binding protein, Lotus japonicus, EMBL:LJA251808; supported by cDNA: gi_16648829_gb_AY058192.1_	-1.83	-0.87	6.39	6.83	0	5.96	0.4	0.0313006
At4g08040	255177_at	ACS11 | ACS11; 1-aminocyclopropane-1-carboxylate synthase	-1.83	-0.87	5.1	5.54	0.2	4.67	0.2	0.0109183
At4g07820	255160_at	--- | putative pathogenesis-related protein	-1.83	-0.87	5.19	5.63	0.3	4.76	0.3	0.0285385
At5g01015	251142_at	--- | Expressed protein ; supported by full-length cDNA: Ceres: 32396.	-1.84	-0.88	8.14	8.58	0.1	7.7	0.2	0.00658356
At2g18370	265334_at	--- | putative lipid transfer protein ; supported by full-length cDNA: Ceres: 105626.	-1.84	-0.88	7.74	8.18	0.1	7.3	0.2	0.00458832
At1g72950	262384_at	--- | disease resistance protein, putative similar to disease resistance protein GI:9758876 from [Arabidopsis thaliana]	-1.84	-0.88	5.13	5.57	0.1	4.69	0.1	0.00198347
At1g72900	262381_at	--- | virus resistance protein, putative similar to virus resistance protein GI:558886 from [Nicotiana glutinosa]	-1.84	-0.88	8.4	8.84	0.1	7.96	0.3	0.0206032
At1g70985	262290_at	--- | Expressed protein ; supported by full-length cDNA: Ceres: 102374.	-1.84	-0.88	6.36	6.8	0.3	5.92	0.3	0.0345186
At1g18570	255753_at	MYB51 | MYB51 (MYB DOMAIN PROTEIN 51); DNA binding / transcription factor	-1.84	-0.88	6.24	6.68	0.1	5.8	0.1	0.00126932
At5g66070	247125_at	--- | putative protein contains similarity to unknown protein (gb|AAF18680.1)	-1.85	-0.89	9.02	9.46	0.1	8.57	0.4	0.0415417
At1g73805	260068_at	--- | putative calmodulin-binding protein similar to calmodulin-binding protein GB:AAB37246 [Nicotiana tabacum]	-1.85	-0.89	4.77	5.21	0	4.33	0.1	0.00048513
At1g68450	260261_at	--- | unknown protein	-1.85	-0.89	6.13	6.58	0.2	5.69	0.2	0.00589544
At1g31580	256497_at	ECS1 | ECS1	-1.85	-0.89	11.71	12.16	0.1	11.27	0.2	0.0034966
At4g18210	254657_s_at	--- | putative protein W15DMY32F, W25DMY32F	-1.86	-0.89	7.51	7.95	0.1	7.06	0.2	0.00464449
At4g10770	254938_at	OPT7 | OPT7 (OLIGOPEPTIDE TRANSPORTER 7); oligopeptide transporter	-1.86	-0.89	7.33	7.77	0.1	6.88	0.3	0.0205643
At2g43100	266395_at	--- | 3-isopropylmalate dehydratase, small subunit ; supported by cDNA: gi_16974632_gb_AY060594.1_	-1.86	-0.89	8.33	8.78	0.1	7.88	0.2	0.0102524
At2g32020	265668_at	--- | putative alanine acetyl transferase ;supported by full-length cDNA: Ceres:21201.	-1.86	-0.89	5.98	6.42	0.1	5.53	0.1	0.00099658
At2g47930	266460_at	AGP26 | AGP26 (ARABINOGALACTAN PROTEIN 26)	-1.87	-0.9	8.55	9	0.2	8.1	0.2	0.00481164
At4g17030	245463_at	ATEXLB1 | ATEXLB1 (ARABIDOPSIS THALIANA EXPANSIN-LIKE B1)	-1.88	-0.91	6.22	6.67	0.1	5.76	0.2	0.00365149
At4g16370	245296_at	ATOPT3 | ATOPT3 (OLIGOPEPTIDE TRANSPORTER); oligopeptide transporter	-1.88	-0.91	9.35	9.8	0.2	8.89	0.1	0.00448463
At3g44970	252629_at	--- | cytochrome P450 - like protein cytochrome P450 d13695c, Arabidopsis thaliana, PIR:C71417	-1.88	-0.91	6.2	6.66	0.2	5.74	0.2	0.0134454
At1g73220	260097_at	AtOCT1 | AtOCT1 (Arabidopsis thaliana ORGANIC CATION/CARNITINE TRANSPORTER1); carbohydrate transmembrane transporter/ carnitine transporter/ transporter	-1.88	-0.91	5.06	5.51	0.4	4.6	0.2	0.0460831
At5g58430	247811_at	ATEXO70B1 | ATEXO70B1 (exocyst subunit EXO70 family protein B1); protein binding	-1.89	-0.91	9.65	10.11	0	9.2	0.4	0.0221599
At5g40670	249373_at	--- | putative protein vanilloid receptor gene, CTNS, Homo sapiens, EMBL:AF168787;supported by full-length cDNA: Ceres:18435.	-1.89	-0.92	8.96	9.42	0.1	8.5	0.3	0.0161685
At3g62410	251218_at	CP12-2 | CP12-2; protein binding	-1.89	-0.92	10.8	11.26	0.1	10.34	0.1	0.00072526
At1g07135	256046_at	--- | unknown protein	-1.89	-0.92	7.68	8.14	0.1	7.22	0.1	0.00144879
At4g39570	252903_at	--- | putative protein various predicted proteins, Arabidopsis thaliana	-1.9	-0.92	7.85	8.31	0.1	7.38	0.1	0.00044108
At4g18880	254592_at	HSF A4A | AT-HSFA4A; DNA binding / transcription factor	-1.9	-0.92	8.49	8.95	0.1	8.02	0.4	0.042781
At3g28420	257900_at	--- | hypothetical protein predicted by genemark.hmm	-1.9	-0.92	4.85	5.32	0.1	4.39	0.3	0.00975594
At1g74760	262218_at	--- | hypothetical protein contains similarity to acetylcholine receptor-associated protein GI:200653 from [Mus musculus]	-1.9	-0.93	5.44	5.9	0.2	4.97	0.1	0.0032875
At1g23030	264770_at	--- | unknown protein similar to unknown protein GB:AAD55500	-1.9	-0.93	7.94	8.41	0.1	7.48	0.3	0.0117951
At1g18980	259478_at	--- | germin, putative similar to germin GI:170697 from [Triticum aestivum];supported by full-length cDNA: Ceres:119925.	-1.9	-0.92	6.59	7.06	0.1	6.13	0.3	0.0186425
At5g44130	249037_at	FLA13 | FLA13 (FASCICLIN-LIKE ARABINOGALACTAN PROTEIN 13 PRECURSOR)	-1.91	-0.93	10.34	10.8	0.1	9.87	0.3	0.0196373
At5g17220	250083_at	ATGSTF12 | ATGSTF12 (ARABIDOPSIS THALIANA GLUTATHIONE S-TRANSFERASE PHI 12); glutathione transferase	-1.91	-0.93	5.69	6.16	0.2	5.23	0.1	0.00581354
At4g30440	253631_at	GAE1 | GAE1 (UDP-D-GLUCURONATE 4-EPIMERASE 1); UDP-glucuronate 4-epimerase/ catalytic	-1.91	-0.94	10.17	10.64	0.1	9.7	0.2	0.00216379
At3g59080	251507_at	--- | putative protein CND41, chloroplast nucleoid DNA binding protein - Nicotiana tabacum, EMBL:D26015; supported by cDNA: gi_15983375_gb_AF424562.1_AF424562	-1.91	-0.93	8.24	8.7	0.1	7.77	0.4	0.0232031
At3g56290	251727_at	--- | putative protein	-1.91	-0.94	8.95	9.42	0.1	8.48	0.4	0.0378575
At3g50280	252200_at	--- | anthranilate N-hydroxycinnamoyl/benzoyltransferase - like protein anthranilate N-hydroxycinnamoyl/benzoyltransferase, Dianthus caryophyllus, PIR:T10717	-1.91	-0.93	5.91	6.37	0.2	5.44	0.4	0.0457535
At2g21050	264025_at	--- | AUX1-like amino acid permease ; supported by cDNA: gi_15451207_gb_AY054684.1_	-1.91	-0.93	7.13	7.6	0.1	6.67	0.1	0.00089323
At1g74440	260211_at	--- | hypothetical protein similar to YGL010w-like protein GB:AAC32136 [Picea mariana]	-1.91	-0.94	7.72	8.19	0.1	7.25	0.2	0.00459298
At1g72940	262383_at	--- | disease resistance protein, putative similar to disease resistance protein GI:9758876 from [Arabidopsis thaliana]	-1.91	-0.94	8.28	8.74	0.1	7.81	0.3	0.00833913
At4g01450	255578_at	--- | predicted protein of unknown function similar to M. truncatula MtN21, GenBank accession number Y15293; F11O4.14 was picked up in a screen for marker I41G... (for example)	-1.92	-0.94	7.47	7.94	0.1	6.99	0.2	0.0014145
At1g24280	264859_at	G6PD3 | G6PD3 (GLUCOSE-6-PHOSPHATE DEHYDROGENASE 3); glucose-6-phosphate dehydrogenase	-1.92	-0.94	8.02	8.49	0.1	7.55	0.3	0.0127626
At5g05270	250794_at	--- | putative protein contains similarity to chalcone-flavonone isomerase (chalcone isomerase)supported by full-length cDNA: Ceres:40439.	-1.93	-0.95	7.75	8.22	0.2	7.27	0.3	0.020155
At5g04950	250832_at	NAS1 | NAS1 (NICOTIANAMINE SYNTHASE 1); nicotianamine synthase	-1.93	-0.95	8.34	8.82	0.1	7.87	0.1	0.00052936
At4g33070	253416_at	--- | pyruvate decarboxylase-1 (Pdc1)	-1.93	-0.95	9.51	9.98	0.2	9.04	0.2	0.00848667
At4g18340	254665_at	--- | beta-1,3-glucanase-like protein strong simlarity to endo-beta-1,3-beta-D-glucosidase, Nicotiana tabacum, PIR2:S46495	-1.93	-0.95	7.29	7.76	0.1	6.81	0.4	0.0331271
At3g06750	258535_at	--- | unknown protein ; supported by cDNA: gi_14532647_gb_AY039948.1_	-1.93	-0.95	10.34	10.82	0.1	9.87	0.3	0.0102056
At1g76960	264958_at	--- | unknown protein ; supported by cDNA: gi_13926184_gb_AF370567.1_AF370567	-1.93	-0.95	6.44	6.91	0.1	5.96	0.1	0.00021357
At1g67880	259997_at	--- | unknown protein similar to N-acetylglucosaminyltransferase III GB:AAC53064 [Mus musculus]	-1.93	-0.95	7.56	8.03	0	7.09	0.1	0.00056522
At1g19510	260664_at	ATRL5 | ATRL5 (ARABIDOPSIS RAD-LIKE 5); DNA binding / transcription factor	-1.93	-0.95	4.79	5.26	0.1	4.32	0	0.00037376
At1g03820	265083_at	--- | hypothetical protein predicted by genefinder	-1.93	-0.95	6.57	7.05	0.1	6.1	0.2	0.00135095
At5g46780	248868_at	--- | putative protein similar to unknown protein (gb|AAC61815.1);supported by full-length cDNA: Ceres:254442.	-1.94	-0.95	8.84	9.32	0	8.36	0.1	0.0006353
At4g38690	252950_at	--- | putative protein phospholipase C (EC 3.1.4.3) precursor,phosphatidylinositol-specific - Listeria monocytogenes, PIR2:A37204	-1.94	-0.96	7.42	7.9	0.1	6.94	0.2	0.00115824
At4g34390	253257_at	XLG2 | XLG2 (extra-large GTP-binding protein 2); guanyl nucleotide binding / signal transducer	-1.94	-0.95	8.46	8.94	0	7.98	0.3	0.00968907
At4g01250	255568_at	WRKY22 | WRKY22; transcription factor	-1.94	-0.96	8.61	9.09	0.1	8.13	0.4	0.0452762
At3g56360	251704_at	--- | putative protein unknown protein 110K5.12 - Sorghum bicolor, TREMBL:AF124045_5;supported by full-length cDNA: Ceres:142358.	-1.94	-0.96	10.8	11.28	0.1	10.32	0.2	0.00140585
At3g18690	257751_at	MKS1 | MKS1 (MAP kinase substrate 1); protein binding	-1.94	-0.96	8.57	9.04	0.1	8.09	0.1	0.00027156
At1g23020	264751_at	FRO3 | FRO3; ferric-chelate reductase	-1.94	-0.95	9.71	10.19	0.3	9.24	0.3	0.0321962
At5g43370	249152_s_at	APT1 | APT1 (ARABIDOPSIS PHOSPHATE TRANSPORTER 1); carbohydrate transmembrane transporter/ inorganic phosphate transmembrane transporter/ phosphate transmembrane transporter/ sugar:hydrogen symporter	-1.95	-0.96	6.89	7.37	0.2	6.41	0.4	0.0292759
At5g40020	249439_at	--- | thaumatin-like protein thaumatin-like protein - Arabidopsis thaliana, PIR:S71175	-1.95	-0.97	5.86	6.34	0.2	5.38	0.4	0.0368941
At5g22860	249860_at	--- | prolylcarboxypeptidase-like protein ;supported by full-length cDNA: Ceres:122449.	-1.95	-0.97	6.79	7.27	0.1	6.31	0.3	0.017251
At4g02330	255524_at	ATPMEPCRB | ATPMEPCRB; pectinesterase	-1.95	-0.96	7.68	8.16	0.1	7.19	0.2	0.00135095
At3g55710	251750_at	--- | glucuronosyl transferase - like protein glucuronosyl transferase homolog, Lycopersicon esculentum, PIR:S39507	-1.95	-0.97	6.71	7.19	0.1	6.23	0.4	0.042383
At3g48580	252320_at	--- | endoxyloglucan transferase-like protein EXGT1 (endoxyloglucan transferase) - Pisum sativum, EMBL:AB015428;supported by full-length cDNA: Ceres:8872.	-1.95	-0.96	5.04	5.52	0.3	4.56	0.2	0.0140043
At3g62040	251298_at	--- | hypothetical protein contains non-consensus GA donor splice site at exon 2	-1.96	-0.97	7.99	8.48	0.1	7.51	0.1	0.00054389
At3g43800	252712_at	ATGSTU27 | ATGSTU27 (GLUTATHIONE S-TRANSFERASE TAU 27); glutathione transferase	-1.96	-0.97	7.72	8.21	0.1	7.24	0.3	0.0118208
At3g23170	257925_at	--- | unknown protein ;supported by full-length cDNA: Ceres:92314.	-1.96	-0.97	6.8	7.28	0.3	6.31	0.1	0.0145243
At3g05490	259106_at	RALFL22 | RALFL22 (ralf-like 22); signal transducer	-1.96	-0.97	9.62	10.11	0	9.14	0.3	0.00593051
At3g02640	258480_at	--- | unknown protein ;supported by full-length cDNA: Ceres:4861.	-1.96	-0.97	7.98	8.46	0.1	7.49	0.4	0.033441
At2g34390	267024_s_at	NIP2;1 | NIP2;1 (NOD26-LIKE INTRINSIC PROTEIN 2;1); lactate transmembrane transporter/ water channel	-1.96	-0.97	5.29	5.78	0.1	4.81	0.1	0.00028167
At1g21090	261454_at	--- | hypothetical protein predicted by genemark.hmm;supported by full-length cDNA: Ceres:116544.	-1.96	-0.97	6.54	7.03	0	6.05	0.2	0.00199321
At5g45110	248981_at	NPR3 | NPR3 (NPR1-LIKE PROTEIN 3); protein binding	-1.97	-0.98	10.05	10.54	0.1	9.56	0.4	0.0243733
At4g19420	254573_at	--- | putative pectinacetylesterase pectinacetylesterase precursor, Vigna radiata, PIR2:S68805	-1.97	-0.98	7.75	8.24	0.2	7.26	0.1	0.00200987
At2g24550	263799_at	--- | unknown protein ; supported by cDNA: gi_15724183_gb_AF411794.1_AF411794	-1.97	-0.98	9.42	9.91	0	8.92	0.4	0.0359333
At1g56720	245657_at	--- | unknown protein similar to receptor-like protein kinase GI:7529754 from [Arabidopsis thaliana];supported by full-length cDNA: Ceres:36000.	-1.97	-0.98	6.77	7.26	0.1	6.28	0.4	0.0374964
At4g37290	253044_at	--- | hypothetical protein ;supported by full-length cDNA: Ceres:41783.	-1.98	-0.98	5.02	5.52	0.1	4.53	0.1	0.00045646
At4g33050	253414_at	EDA39 | EDA39 (embryo sac development arrest 39); calmodulin binding	-1.98	-0.98	9.48	9.97	0.1	8.99	0.4	0.0296117
At4g27030	253943_at	--- | putative protein gene F19K23.12 of BAC F19K23 from Arabidopsis thaliana chromosome 1, PID:g2160143	-1.98	-0.99	7.62	8.11	0.2	7.12	0.4	0.0318589
At3g25600	256755_at	--- | calmodulin, putative similar to GB:P07463 from [Paramecium tetraurelia] (Cell 62 (1), 165-174 (1990))	-1.98	-0.99	8.84	9.33	0.1	8.35	0.1	0.00048257
At3g18290	257062_at	EMB2454 | EMB2454 (embryo defective 2454); protein binding / zinc ion binding	-1.98	-0.99	10.07	10.56	0.2	9.57	0.3	0.0140507
At2g38940	266184_s_at	ATPT2 | ATPT2 (ARABIDOPSIS THALIANA PHOSPHATE TRANSPORTER 2); carbohydrate transmembrane transporter/ inorganic phosphate transmembrane transporter/ phosphate transmembrane transporter/ sugar:hydrogen symporter	-1.98	-0.98	6.39	6.88	0.3	5.9	0.2	0.0173782
At5g57550	247866_at	XTR3 | XTR3 (XYLOGLUCAN ENDOTRANSGLYCOSYLASE 3); hydrolase, acting on glycosyl bonds / xyloglucan:xyloglucosyl transferase	-1.99	-0.99	5.91	6.41	0	5.42	0.4	0.0266395
At3g48100	252374_at	ARR5 | ARR5 (ARABIDOPSIS RESPONSE REGULATOR 5); transcription regulator/ two-component response regulator	-1.99	-0.99	7.86	8.35	0.1	7.36	0.1	0.00042798
At3g02885	258618_at	GASA5 | GASA5 (GAST1 PROTEIN HOMOLOG 5)	-1.99	-0.99	6.28	6.78	0.2	5.78	0.1	0.00428991
At2g17040	263584_at	anac036 | anac036 (Arabidopsis NAC domain containing protein 36); transcription factor	-1.99	-0.99	5.39	5.88	0	4.89	0.4	0.0246619
At4g30270	253666_at	MERI5B | MERI5B (meristem-5); hydrolase, acting on glycosyl bonds / xyloglucan:xyloglucosyl transferase	-2	-1	11.12	11.62	0	10.62	0.2	0.00067124
At4g14560	245397_at	IAA1 | IAA1 (INDOLE-3-ACETIC ACID INDUCIBLE); protein binding / transcription factor	-2	-1	7.59	8.09	0.1	7.1	0.3	0.0103241
At3g23730	257203_at	--- | xyloglucan endotransglycosylase, putative similar to xyloglucan endotransglycosylase 1 GB:CAA10231 from [Fagus sylvatica] (Plant Physiol.(1999) 119, 1148-1148);supported by full-length cDNA: Ceres:10852.	-2	-1	7.94	8.44	0	7.44	0.3	0.00629283
At2g40610	255822_at	ATEXPA8 | ATEXPA8 (ARABIDOPSIS THALIANA EXPANSIN A8)	-2.01	-1.01	7.36	7.86	0.1	6.85	0.3	0.00683767
At2g25060	264377_at	--- | similar to early nodulins	-2.01	-1.01	8.82	9.32	0.2	8.31	0.2	0.00559496
At5g54380	248179_at	THE1 | THE1 (THESEUS1); kinase/ protein kinase	-2.02	-1.02	8.73	9.23	0.1	8.22	0.2	0.00320888
At3g26450	256880_at	--- | major latex protein, putative similar to major latex protein type1 GB:CAA63026 [Arabidopsis thaliana]; supported by full-length cDNA: Ceres: 8841.	-2.02	-1.01	8.34	8.85	0.1	7.84	0.4	0.0194065
At3g15530	258394_at	--- | unknown protein ;supported by full-length cDNA: Ceres:15303.	-2.02	-1.02	9.79	10.3	0	9.28	0.1	0.00015594
At3g04720	258791_at	PR4 | PR4 (PATHOGENESIS-RELATED 4); chitin binding	-2.02	-1.01	12.58	13.08	0.1	12.07	0.3	0.0153648
At4g02200	255504_at	--- | drought-induced-19-like 1 similar to drought-induced-19, GenBank accession number X78584 similar to F2P16.10, GenBank accession number 2191179 identical to T10M13.20	-2.03	-1.02	9.07	9.58	0.1	8.56	0.2	0.00249086
At3g26200	257636_at	CYP71B22 | CYP71B22; electron carrier/ heme binding / iron ion binding / monooxygenase/ oxygen binding	-2.03	-1.02	7.65	8.16	0.1	7.14	0.4	0.0240504
At3g04210	258537_at	--- | putative disease resistance protein similar to disease resistance protein RPP1-WsC GB:AAC72979 [Arabidopsis thaliana]; supported by cDNA: gi_15982829_gb_AY057522.1_	-2.03	-1.02	7.22	7.73	0	6.71	0.4	0.0167386
At2g28190	266165_at	CSD2 | CSD2 (COPPER/ZINC SUPEROXIDE DISMUTASE 2); superoxide dismutase	-2.03	-1.02	8.83	9.34	0.1	8.31	0.1	0.00031779
At2g05810	265376_at	--- | hypothetical protein predicted by genefinder	-2.04	-1.03	6.82	7.34	0.2	6.31	0.2	0.00504223
At4g12980	254746_at	--- | putative protein hypothetical protein - Arabidopsis thaliana,PIR2:H71441;supported by full-length cDNA: Ceres:4642.	-2.05	-1.03	7.44	7.95	0.1	6.92	0.3	0.00581559
At1g77640	259729_at	--- | hypothetical protein predicted by genefinder	-2.05	-1.04	6.67	7.19	0.2	6.16	0.2	0.00793342
At1g17020	262482_at	SRG1 | SRG1 (SENESCENCE-RELATED GENE 1); oxidoreductase, acting on diphenols and related substances as donors, oxygen as acceptor / oxidoreductase, acting on paired donors, with incorporation or reduction of molecular oxygen, 2-oxoglutarate as one donor, and inc	-2.05	-1.03	8.17	8.69	0.3	7.66	0.4	0.0441625
At4g37610	253061_at	BT5 | BT5 (BTB AND TAZ DOMAIN PROTEIN 5); protein binding / transcription regulator	-2.06	-1.04	9.63	10.15	0.1	9.11	0.3	0.00444077
At3g46600	252483_at	--- | scarecrow-like protein scarecrow-like 11 - Arabidopsis thaliana, EMBL:AF036307;supported by full-length cDNA: Ceres:35201.	-2.06	-1.05	8.79	9.32	0.1	8.27	0.4	0.0232515
At1g69880	260408_at	ATH8 | ATH8 (thioredoxin H-type 8)	-2.06	-1.04	9.74	10.26	0.2	9.21	0.2	0.00721907
At5g27350	246781_at	SFP1 | SFP1; carbohydrate transmembrane transporter/ sugar:hydrogen symporter	-2.07	-1.05	8.95	9.48	0.1	8.43	0.5	0.0351902
At4g22780	254300_at	ACR7 | ACR7; amino acid binding	-2.07	-1.05	7.8	8.33	0	7.28	0.4	0.0216323
At1g20310	255884_at	--- | hypothetical protein predicted by genemark.hmm;supported by full-length cDNA: Ceres:8562.	-2.08	-1.06	5.78	6.3	0.1	5.25	0.3	0.00568223
At4g01090	255605_at	--- | hypothetical protein	-2.09	-1.06	7.55	8.08	0.1	7.02	0.4	0.0230519
At3g16720	258436_at	ATL2 | ATL2; protein binding / zinc ion binding	-2.09	-1.06	7.16	7.69	0.1	6.63	0.2	0.00117893
At1g72920	262382_at	--- | virus resistance protein, putative similar to virus resistance protein GI:558886 from [Nicotiana glutinosa]	-2.09	-1.07	6.89	7.43	0.2	6.36	0.2	0.00351204
At2g30520	267516_at	RPT2 | RPT2 (ROOT PHOTOTROPISM 2); protein binding	-2.1	-1.07	6.7	7.24	0.2	6.17	0.5	0.0374118
At1g64640	261975_at	--- | unknown protein	-2.1	-1.07	7.86	8.4	0.1	7.33	0.4	0.011188
At4g35060	253172_at	--- | putative protein ;supported by full-length cDNA: Ceres:265.	-2.11	-1.08	7.67	8.21	0	7.13	0.3	0.00273077
At4g33420	253332_at	--- | peroxidase ATP17a -like protein peroxidase ATP17a -A.thaliana,PID:e252638;supported by full-length cDNA: Ceres:32346.	-2.11	-1.08	8.77	9.31	0.2	8.24	0.5	0.0483175
At3g54040	251918_at	--- | photoassimilate-responsive protein PAR-1b -like protein photoassimilate-responsive protein PAR-1b precursor, common tobacco, PIR:S62699	-2.11	-1.08	7.97	8.51	0.2	7.43	0.4	0.0225224
At3g28340	256633_at	GATL10 | GATL10 (Galacturonosyltransferase-like 10); polygalacturonate 4-alpha-galacturonosyltransferase/ transferase, transferring hexosyl groups	-2.12	-1.08	8.51	9.05	0.1	7.97	0.4	0.0143754
At2g37460	265962_at	--- | nodulin-like protein ;supported by full-length cDNA: Ceres:16393.	-2.12	-1.09	7.32	7.86	0.1	6.77	0.1	9.368e-05
At1g32920	261193_at	--- | unknown protein ; supported by cDNA: gi_15450636_gb_AY052686.1_	-2.12	-1.09	10.98	11.52	0	10.44	0.2	0.00215896
At5g15350	250110_at	--- | putative protein many predicted proteins, Arabidopsis thaliana; supported by cDNA: gi_15983504_gb_AF424627.1_AF424627	-2.13	-1.09	11.1	11.64	0.1	10.55	0.3	0.00565739
At4g04830	255302_at	ATMSRB5 | methionine sulfoxide reductase domain-containing protein / SeIR domain-containing protein	-2.13	-1.09	10.23	10.78	0.2	9.69	0.4	0.0192251
At3g57530	251636_at	CPK32 | CPK32 (CALCIUM-DEPENDENT PROTEIN KINASE 32); calcium-dependent protein kinase C/ calmodulin-dependent protein kinase/ kinase/ protein binding	-2.13	-1.09	9.79	10.34	0	9.25	0.5	0.0283901
At3g18710	257748_at	PUB29 | PUB29 (PLANT U-BOX 29); ubiquitin-protein ligase	-2.13	-1.09	6.16	6.7	0.2	5.61	0.2	0.0022204
At5g48490	248683_at	--- | putative protein similar to unknown protein (pir||S72530);supported by full-length cDNA: Ceres:32925.	-2.14	-1.1	10.35	10.9	0.2	9.8	0.2	0.00412233
At4g03210	255433_at	XTH9 | XTH9 (XYLOGLUCAN ENDOTRANSGLUCOSYLASE/HYDROLASE 9); hydrolase, acting on glycosyl bonds / xyloglucan:xyloglucosyl transferase	-2.14	-1.1	10.03	10.58	0.2	9.48	0.4	0.0283908
At3g50060	252193_at	MYB77 | MYB77; DNA binding / transcription factor	-2.14	-1.1	8.69	9.23	0.1	8.14	0.1	0.00016418
At5g05250	250828_at	--- | unknown protein ; supported by cDNA: gi_15810044_gb_AY054291.1_	-2.15	-1.11	8.82	9.37	0.2	8.27	0.2	0.0025864
At4g37260	246253_at	MYB73 | MYB73 (MYB DOMAIN PROTEIN 73); DNA binding / transcription factor	-2.15	-1.11	9.85	10.4	0.1	9.3	0.2	0.00072861
At3g26960	257793_at	--- | unknown protein ;supported by full-length cDNA: Ceres:96816.	-2.15	-1.11	6.62	7.17	0.1	6.07	0.4	0.0238438
At1g67470	264232_at	--- | putative protein kinase Pfam HMM hit: Eukaryotic protein kinase domain; identical to GB:AAC18787 (Arabidopsis thaliana)	-2.15	-1.11	7.87	8.42	0.2	7.31	0.2	0.00426473
At1g65310	264157_at	XTH17 | XTH17 (XYLOGLUCAN ENDOTRANSGLUCOSYLASE/HYDROLASE 17); hydrolase, acting on glycosyl bonds / hydrolase, hydrolyzing O-glycosyl compounds / xyloglucan:xyloglucosyl transferase	-2.15	-1.1	6.64	7.19	0.1	6.09	0.2	0.00080038
At4g20000	254524_at	--- | hypothetical protein	-2.16	-1.11	5.14	5.7	0.2	4.58	0.1	0.00098146
At2g42750	263985_at	--- | unknown protein ;supported by full-length cDNA: Ceres:15743.	-2.16	-1.11	10.03	10.58	0.2	9.48	0.3	0.00902579
At1g73600	259842_at	CPuORF32 | CPuORF32 (Conserved peptide upstream open reading frame 32)	-2.16	-1.11	8.79	9.35	0.2	8.24	0.3	0.0102131
At5g13700	250246_at	ATPAO1 | ATPAO1 (ARABIDOPSIS THALIANA POLYAMINE OXIDASE 1); FAD binding / polyamine oxidase	-2.17	-1.12	6.07	6.63	0	5.51	0.2	0.00102467
At4g19230	254562_at	CYP707A1 | CYP707A1; (+)-abscisic acid 8-hydroxylase/ oxygen binding	-2.17	-1.12	7.48	8.03	0.1	6.92	0.5	0.0272376
At2g40270	263804_at	--- | putative protein kinase contains a protein kinase domain profile (PDOC00100);supported by full-length cDNA: Ceres:123911.	-2.18	-1.12	8.66	9.22	0	8.1	0.3	0.00587651
At1g59910	262901_at	--- | hypothetical protein predicted by genemark.hmm	-2.18	-1.13	9.02	9.59	0	8.46	0.4	0.0176017
At4g08950	255064_at	EXO | EXO (EXORDIUM)	-2.19	-1.13	10.53	11.1	0.1	9.96	0.4	0.0175073
At1g66400	260135_at	--- | calmodulin-related protein similar to GB:P25070 from [Arabidopsis thaliana], contains Pfam profile: PF00036 EF hand (4 copies);supported by full-length cDNA: Ceres:95959.	-2.19	-1.13	6.23	6.8	0	5.67	0.1	3.541e-05
At4g36030	253124_at	ARO3 | ARO3 (ARMADILLO REPEAT ONLY 3); binding	-2.2	-1.13	7.43	7.99	0.2	6.86	0.4	0.0158188
At4g27280	253915_at	--- | putative protein centrin, Marsilea vestita;supported by full-length cDNA: Ceres:13072.	-2.2	-1.14	10.72	11.29	0.1	10.15	0	0.00019194
At3g47640	252427_at	--- | hypothetical protein	-2.2	-1.14	7.07	7.64	0.1	6.51	0.3	0.00288333
At2g31110	266474_at	--- | hypothetical protein predicted by grail	-2.2	-1.14	7.52	8.09	0	6.95	0.1	0.00010823
At1g22160	255957_at	--- | unknown protein ;supported by full-length cDNA: Ceres:23788.	-2.2	-1.13	6.58	7.14	0.3	6.01	0.1	0.00273727
At3g51970	252084_at	AtSAT1 | AtSAT1 (Arabidopsis thaliana sterol O-acyltransferase 1); acyltransferase	-2.21	-1.14	5.69	6.26	0.1	5.12	0.4	0.0127363
At3g45960	252557_at	ATEXLA3 | ATEXLA3 (arabidopsis thaliana expansin-like a3)	-2.21	-1.15	7.3	7.87	0.2	6.73	0.4	0.0171631
At3g45650	252589_s_at	NAXT1 | NAXT1 (NITRATE EXCRETION TRANSPORTER1); nitrate efflux transmembrane transporter/ transporter	-2.21	-1.14	5.63	6.2	0.1	5.06	0.2	0.00043231
At4g19810	254543_at	--- | putative chitinase chitinase (EC 3.2.1.14) / lysozyme (EC 3.2.1.17) PZ precursor, pathogenesis-related, common tobacco, PIR2:S51591	-2.22	-1.15	7.5	8.08	0.4	6.92	0.4	0.0450188
At2g44370	267384_at	--- | unknown protein highly similar to GP|2435515|AF024504	-2.22	-1.15	5.97	6.54	0.3	5.39	0.3	0.0175381
At5g10580	250438_at	--- | putative protein predicted protein, Arabidopsis thaliana; supported by cDNA: gi_14326488_gb_AF385697.1_AF385697	-2.23	-1.16	8.05	8.62	0.1	7.47	0.2	0.00085878
At1g78000	262133_at	SULTR1;2 | SULTR1;2 (SULFATE TRANSPORTER 1;2); sulfate transmembrane transporter	-2.23	-1.16	8.5	9.08	0.2	7.92	0.5	0.0355219
At5g49280	248592_at	--- | unknown protein ;supported by full-length cDNA: Ceres:147765.	-2.24	-1.16	8.21	8.79	0.1	7.63	0.4	0.0193964
At5g44060	249072_at	--- | putative protein similar to unknown protein (gb|AAD10670.1)	-2.24	-1.17	7.94	8.53	0.1	7.36	0	2.88e-05
At3g62720	251192_at	XT1 | XT1 (XYLOSYLTRANSFERASE 1); UDP-xylosyltransferase/ transferase/ transferase, transferring glycosyl groups / xyloglucan 6-xylosyltransferase	-2.24	-1.16	10.1	10.68	0.1	9.51	0.3	0.00408746
At3g52400	252053_at	SYP122 | SYP122 (SYNTAXIN OF PLANTS 122); SNAP receptor	-2.24	-1.17	9.14	9.72	0.1	8.56	0.5	0.0215114
At3g57450	251640_at	--- | putative protein ;supported by full-length cDNA: Ceres:12522.	-2.26	-1.18	11.46	12.05	0.1	10.87	0.3	0.00468694
At1g03870	265066_at	FLA9 | FLA9 (FASCICLIN-LIKE ARABINOOGALACTAN 9)	-2.26	-1.18	10.1	10.68	0.1	9.51	0.4	0.0174977
At4g31910	253483_at	--- | putative protein anthranilate N-hydroxycinnamoyl/benzoyltransferase,Dianthus caryophyllus, Z84384; supported by cDNA: gi_15450358_gb_AY052280.1_	-2.27	-1.18	6.21	6.8	0.1	5.62	0.2	0.00114185
At3g57510	251635_at	ADPG1 | ADPG1; polygalacturonase	-2.27	-1.18	3.74	4.33	0.5	3.15	0	0.020364
At2g40140	263379_at	CZF1 | CZF1; transcription factor	-2.27	-1.18	9.47	10.07	0.1	8.88	0.5	0.0368456
At5g44680	249008_at	--- | putative protein contains similarity to DNA-3-methyladenine glycosylase I;supported by full-length cDNA: Ceres:29551.	-2.28	-1.19	8.42	9.01	0.1	7.82	0.5	0.0306433
At1g06080	260957_at	ADS1 | ADS1 (DELTA 9 DESATURASE 1); oxidoreductase	-2.28	-1.19	7.18	7.77	0.2	6.59	0.2	0.00220778
At3g56880	246289_at	--- | putative protein predicted protein At2g41010 - Arabidopsis thaliana, EMBL:AC004261;supported by full-length cDNA: Ceres:39584.	-2.29	-1.19	11.43	12.02	0	10.83	0.2	0.00064659
At3g11650	259071_at	NHL2 | NHL2	-2.3	-1.2	8.12	8.72	0.1	7.52	0.4	0.00831361
At1g25400	255733_at	--- | unknown protein similar to unknown protein GI:6714347 from [Arabidopsis thaliana];supported by full-length cDNA: Ceres:103226.	-2.3	-1.2	9.1	9.7	0.2	8.51	0.5	0.0284899
At1g10550	263207_at	XTH33 | XTH33; hydrolase, acting on glycosyl bonds / hydrolase, hydrolyzing O-glycosyl compounds / xyloglucan:xyloglucosyl transferase	-2.3	-1.2	6.74	7.35	0.1	6.14	0.2	0.00069417
At2g22240	263433_at	MIPS2 | MIPS2 (MYO-INOSITOL-1-PHOSTPATE SYNTHASE 2); binding / catalytic/ inositol-3-phosphate synthase	-2.31	-1.21	7.48	8.08	0.3	6.87	0.4	0.0274249
At3g46620	252474_at	--- | putative protein several hypothetical proteins - Arabidopsis thaliana	-2.32	-1.21	10.38	10.99	0.1	9.78	0.1	0.00013225
At1g17620	260686_at	--- | unknown protein ; supported by cDNA: gi_13358204_gb_AF325013.2_AF325013	-2.32	-1.22	9.81	10.42	0.1	9.2	0.6	0.0424098
At5g22460	249917_at	--- | putative protein strong similarity to unknown protein (gb|AAF31728.1); supported by cDNA: gi_15292740_gb_AY050804.1_	-2.33	-1.22	6.87	7.48	0.2	6.26	0.2	0.00182443
At5g63130	247393_at	--- | unknown protein	-2.34	-1.23	7	7.61	0	6.39	0.6	0.0475901
At3g18250	257061_at	--- | hypothetical protein predicted by genscan+	-2.35	-1.23	7.9	8.52	0.2	7.29	0.2	0.0014368
At1g27100	257407_at	--- | unknown protein	-2.35	-1.23	9.61	10.22	0.1	8.99	0.3	0.00346459
At1g22190	255926_at	--- | AP2 domain containing protein RAP2, putative similar to AP2 domain containing protein RAP2.4 GI:2281633 from [Arabidopsis thaliana]; supported by cDNA: gi_15292782_gb_AY050825.1_	-2.35	-1.23	9.55	10.17	0	8.93	0.4	0.00841831
At5g64660	247240_at	CMPG2 | U-box domain-containing protein	-2.36	-1.24	7.95	8.57	0	7.34	0.6	0.0413402
At4g36550	246233_at	--- | putative protein	-2.36	-1.24	7.91	8.53	0.1	7.29	0.1	0.00016046
At2g23130	267260_at	AGP17 | AGP17 (ARABINOGALACTAN PROTEIN 17)	-2.36	-1.24	7.72	8.34	0.1	7.1	0.4	0.00900569
At2g14290	265632_at	--- | hypothetical protein predicted by genscan and genefinder	-2.36	-1.24	5.97	6.59	0.1	5.35	0.4	0.0119075
At5g26030	246870_at	FC1 | FC1 (ferrochelatase 1); ferrochelatase	-2.37	-1.24	10.46	11.08	0.1	9.84	0.6	0.0399492
At3g16670	258419_at	--- | unknown protein	-2.37	-1.24	8.99	9.61	0.2	8.37	0.4	0.0096015
At5g03120	250936_at	--- | putative protein ;supported by full-length cDNA: Ceres:40252.	-2.38	-1.25	7.22	7.85	0.1	6.59	0.1	6.765e-05
At1g56150	262092_at	--- | unknown protein	-2.38	-1.25	6.49	7.12	0.2	5.87	0.4	0.0173229
At5g45070	248978_at	AtPP2-A8 | AtPP2-A8 (Phloem protein 2-A8); carbohydrate binding	-2.39	-1.26	5.7	6.33	0.2	5.07	0.3	0.00582703
At5g58680	247789_at	--- | putative protein various predicted proteins, Arabidopsis thaliana;supported by full-length cDNA: Ceres:105025.	-2.41	-1.27	6.49	7.12	0.1	5.85	0.1	0.00012657
At2g39650	267623_at	--- | unknown protein	-2.41	-1.27	7.7	8.33	0	7.06	0.4	0.0124045
At1g70740	260206_at	--- | putative protein kinase contains Pfam profile: PF00069 Eukaryotic protein kinase domain	-2.41	-1.27	7.77	8.4	0.1	7.13	0.1	6.517e-05
At1g24330	264862_at	--- | hypothetical protein predicted by genscan	-2.43	-1.28	6.56	7.21	0.1	5.92	0.6	0.0473165
At5g22690	249903_at	--- | disease resistance protein-like	-2.44	-1.29	7.46	8.1	0.1	6.82	0.2	0.00043368
At5g12880	250323_at	--- | putative protein hydroxyproline-rich glycoprotein, kidney bean, PIR:A29356	-2.44	-1.29	6.62	7.26	0.1	5.97	0.4	0.00625582
At3g54810	251861_at	BME3 | zinc finger (GATA type) family protein	-2.45	-1.29	9.29	9.94	0.1	8.64	0.4	0.00585401
At1g21910	260856_at	--- | TINY-like protein similar to TINY GB:CAA64359 GI:1246403 from [Arabidopsis thaliana];supported by full-length cDNA: Ceres:19721.	-2.45	-1.29	8.44	9.09	0.1	7.79	0.3	0.00301397
At3g06890	258551_at	--- | hypothetical protein predicted by genscan+;supported by full-length cDNA: Ceres:262487.	-2.47	-1.3	6.76	7.41	0.1	6.1	0.2	0.00099491
At2g31120	266473_at	--- | unknown protein	-2.47	-1.3	6.68	7.33	0.1	6.03	0.1	0.00019726
At1g30510	261806_at	ATRFNR2 | ATRFNR2 (ROOT FNR 2); FAD binding / NADP or NADPH binding / electron carrier/ ferredoxin-NADP+ reductase/ oxidoreductase	-2.47	-1.3	9.54	10.19	0.1	8.89	0.1	7.051e-05
At5g64900	247213_at	PROPEP1 | PROPEP1	-2.48	-1.31	6.59	7.24	0.1	5.93	0.4	0.00489587
At3g52800	252009_at	--- | zinc finger - like protein zinc finger protein 216, Homo sapiens, EMBL:AF062072; supported by cDNA: gi_14596166_gb_AY042871.1_	-2.48	-1.31	10.85	11.51	0.1	10.2	0.5	0.0229283
At5g66650	247047_at	--- | putative protein contains similarity to unknown protein (gb AAC17084.1); supported by cDNA: gi_14596230_gb_AY042903.1_	-2.49	-1.31	7.95	8.6	0.1	7.29	0.4	0.00932729
At1g73010	262369_at	--- | hypothetical protein predicted by genemark.hmm;supported by full-length cDNA: Ceres:19976.	-2.49	-1.31	4.89	5.55	0.5	4.24	0.3	0.0323898
At1g66180	256525_at	--- | unknown protein ;supported by full-length cDNA: Ceres:99625.	-2.51	-1.33	9.97	10.63	0.1	9.31	0.1	8.28e-05
At5g57220	247949_at	CYP81F2 | CYP81F2; electron carrier/ heme binding / iron ion binding / monooxygenase/ oxygen binding	-2.53	-1.34	7.65	8.32	0.1	6.98	0.5	0.0122789
At5g53450	248270_at	ORG1 | ORG1 (OBP3-responsive gene 1); ATP binding / kinase/ protein kinase	-2.54	-1.35	11.1	11.77	0.2	10.42	0.4	0.00906177
At5g28630	246108_at	--- | putative protein retinal glutamic acid-rich protein, bovine, PIR:A40437;supported by full-length cDNA: Ceres:24151.	-2.54	-1.35	8.39	9.06	0	7.71	0.3	0.00147501
At4g23180	254256_at	CRK10 | CRK10 (CYSTEINE-RICH RLK10); ATP binding / kinase/ protein kinase/ protein serine/threonine kinase/ protein tyrosine kinase	-2.54	-1.34	9.76	10.43	0.1	9.09	0.5	0.013472
At5g57560	247925_at	TCH4 | TCH4 (Touch 4); hydrolase, acting on glycosyl bonds / xyloglucan:xyloglucosyl transferase	-2.57	-1.36	11.8	12.49	0	11.12	0.5	0.0110125
At5g05300	250796_at	--- | putative protein similar to unknown protein (gb|AAF01528.1)	-2.57	-1.36	6.61	7.29	0.2	5.93	0.6	0.0305511
At3g25250	257840_at	AGC2-1 | AGC2-1 (OXIDATIVE SIGNAL-INDUCIBLE1); kinase	-2.57	-1.36	7.53	8.21	0.1	6.85	0.6	0.0339941
At3g01260	259264_at	--- | putative aldose 1-epimerase shows similarity to aldose epimerases	-2.57	-1.36	5.45	6.13	0.2	4.77	0.3	0.00333482
At2g01300	265732_at	--- | predicted by genscan and genefinder ;supported by full-length cDNA: Ceres:120459.	-2.57	-1.36	6.98	7.67	0.1	6.3	0.3	0.00152085
At1g73800	260046_at	--- | Expressed protein ; supported by cDNA: gi_16648699_gb_AY058126.1_	-2.57	-1.36	6.33	7.01	0.1	5.65	0.2	0.00020938
At4g33550	253344_at	--- | putative protein predicted protein, Arabidopsis thaliana	-2.59	-1.37	7.18	7.86	0.1	6.49	0.7	0.0479363
At3g52720	252011_at	ACA1 | ACA1 (ALPHA CARBONIC ANHYDRASE 1); carbonate dehydratase/ zinc ion binding	-2.59	-1.37	7.27	7.96	0.3	6.59	0.1	0.00097953
At1g23710	265184_at	--- | unknown protein ;supported by full-length cDNA: Ceres:36437.	-2.59	-1.37	8.77	9.45	0	8.08	0.6	0.0301328
At4g16260	245393_at	--- | beta-1,3-glucanase class I precursor ;supported by full-length cDNA: Ceres:3176.	-2.6	-1.38	10.05	10.74	0.3	9.36	0.5	0.0180742
At1g78280	260798_at	--- | unknown protein contains similarity to apoptotic cell clearance receptor PtdSerR GI:11037740 from [Mus musculus]	-2.61	-1.38	9.85	10.55	0	9.16	0.7	0.0437402
At5g51190	248448_at	--- | putative protein contains similarity to ethylene responsive element binding factor;supported by full-length cDNA: Ceres:2347.	-2.62	-1.39	7.42	8.12	0.3	6.73	0.4	0.017881
At1g02810	262105_at	--- | pectin esterase, putative similar to pectin esterase GI:1213628 from [Prunus persica]	-2.62	-1.39	6.26	6.95	0.3	5.56	0.3	0.00807788
At2g43510	260551_at	ATTI1 | ATTI1; serine-type endopeptidase inhibitor	-2.63	-1.39	10.32	11.02	0.2	9.62	0.6	0.0365167
At1g74670	260221_at	--- | GAST1-like protein similar to GAST1 protein precursor GB:P27057 [Lycopersicon esculentum] (induced by gibberellins, inhibited by ABA Plant J 1992 Mar;2(2):153-9)	-2.63	-1.4	10.37	11.07	0.1	9.67	0.2	0.00016457
At2g01180	265737_at	ATPAP1 | ATPAP1 (PHOSPHATIDIC ACID PHOSPHATASE 1); phosphatidate phosphatase	-2.64	-1.4	9.04	9.74	0.1	8.34	0.2	0.00070097
At5g65730	247162_at	--- | xyloglucan endo-transglycosylase-like protein ;supported by full-length cDNA: Ceres:12301.	-2.65	-1.41	8.27	8.98	0.1	7.57	0	1.076e-05
At2g05940	266037_at	--- | putative protein kinase contains a protein kinase domain profile (PDOC00100); supported by cDNA: gi_15810412_gb_AY056245.1_	-2.66	-1.41	9.57	10.27	0	8.86	0.5	0.0161211
At1g14480	261476_at	--- | hypothetical protein contains similarity to alpha-latroinsectotoxin precursor GI:9537 from [Latrodectus tredecimguttatus]	-2.66	-1.41	7.14	7.84	0	6.43	0.2	0.00029025
At1g66090	256526_at	--- | disease resistance protein, putative similar to disease resistance protein RPP1-WsA [Arabidopsis thaliana] GI:3860163; supported by full-length cDNA: Ceres: 93530.	-2.67	-1.42	7.03	7.74	0.1	6.32	0.6	0.03032
At1g59590	262072_at	ZCF37 | ZCF37	-2.68	-1.42	7.77	8.48	0.1	7.06	0.3	0.00065952
At5g37990	249599_at	--- | putative protein AtPP protein, Brassica napus, EMBL:BNA245479	-2.69	-1.43	6.34	7.06	0.3	5.63	0.2	0.00296339
At4g25810	254042_at	XTR6 | XTR6 (XYLOGLUCAN ENDOTRANSGLYCOSYLASE 6); hydrolase, acting on glycosyl bonds / hydrolase, hydrolyzing O-glycosyl compounds / xyloglucan:xyloglucosyl transferase	-2.69	-1.43	9.3	10.02	0.1	8.59	0.6	0.0270554
At5g26920	246821_at	CBP60G | CBP60G (CAM-BINDING PROTEIN 60-LIKE.G); calmodulin binding	-2.7	-1.43	7.35	8.07	0.2	6.63	0.4	0.00670693
At1g27770	261650_at	ACA1 | ACA1 (AUTO-INHIBITED CA2+-ATPASE 1); calcium channel/ calcium-transporting ATPase/ calmodulin binding	-2.7	-1.44	10.7	11.42	0.1	9.98	0.6	0.0269419
At1g24140	264866_at	--- | putative metalloproteinase similar to GB:AAB61099	-2.7	-1.44	5.47	6.18	0.2	4.75	0.3	0.00395057
At5g47910	248719_at	RBOHD | RBOHD (RESPIRATORY BURST OXIDASE HOMOLOGUE D); NAD(P)H oxidase	-2.71	-1.44	10.01	10.73	0.1	9.29	0.3	0.00155992
At3g19030	256891_at	--- | hypothetical protein contains similarity to phosphoserine aminotransferase GB:P19689 from [Yersinia enterocolitica];supported by full-length cDNA: Ceres:30768.	-2.71	-1.44	10.69	11.41	0.1	9.97	0.2	0.00031853
At1g76650	259879_at	CML38 | calcium-binding EF hand family protein	-2.73	-1.45	10.02	10.74	0	9.3	0.7	0.0360989
At5g59730	247693_at	ATEXO70H7 | ATEXO70H7 (EXOCYST SUBUNIT EXO70 FAMILY PROTEIN H7); protein binding	-2.74	-1.46	9.94	10.67	0.2	9.22	0.7	0.0351185
At5g59550	247708_at	--- | putative protein COP1-interacting protein CIP8, Arabidopsis thaliana, EMBL:AF162150; supported by cDNA: gi_15450686_gb_AY052711.1_	-2.74	-1.46	9.94	10.67	0	9.22	0.5	0.00937861
At3g13950	258203_at	--- | hypothetical protein predicted by genemark.hmm	-2.76	-1.46	5.8	6.53	0.2	5.07	0.5	0.0143791
At2g44500	267393_at	--- | similar to axi 1 protein from Nicotiana tabacum	-2.76	-1.46	8.1	8.83	0.1	7.37	0.4	0.00429585
At5g24590	249746_at	TIP | TIP (TCV-INTERACTING PROTEIN); transcription coactivator/ transcription factor	-2.77	-1.47	8.68	9.42	0.1	7.95	0.7	0.0382796
At5g28610	255945_at	--- | putative protein	-2.79	-1.48	5.4	6.15	0.3	4.66	0.2	0.00179833
At1g56430	259632_at	NAS4 | NAS4 (NICOTIANAMINE SYNTHASE 4); nicotianamine synthase	-2.79	-1.48	7.77	8.51	0.3	7.03	0.3	0.00443079
At1g58420	245840_at	--- | hypothetical protein predicted by genemark.hmm;supported by full-length cDNA: Ceres:124269.	-2.82	-1.5	7.35	8.1	0.2	6.6	0.6	0.0289444
At5g41740	249264_s_at	--- | disease resistance protein-like	-2.85	-1.51	6.84	7.6	0.1	6.09	0.6	0.0253713
At4g17490	245250_at	ATERF6 | ATERF6 (ETHYLENE RESPONSIVE ELEMENT BINDING FACTOR 6); DNA binding / transcription factor	-2.85	-1.51	8.7	9.45	0.1	7.94	0.3	0.00243582
At3g20590	257083_s_at	--- | non-race specific disease resistance protein, putative contains non-consensus CT donor splice site at exon 1; potential pseudogene; similar to non-race specific disease resistance protein GB:AAB95208 [Arabidopsis thaliana]	-2.85	-1.51	7.11	7.87	0.1	6.36	0.6	0.0237338
At1g73330	245736_at	ATDR4 | ATDR4; peptidase inhibitor	-2.85	-1.51	10.14	10.89	0.2	9.38	0.3	0.00328102
At1g27730	261648_at	STZ | STZ (salt tolerance zinc finger); nucleic acid binding / transcription factor/ transcription repressor/ zinc ion binding	-2.89	-1.53	10.77	11.53	0	10	0.6	0.0156258
At3g29970	245226_at	--- | gene_id:K17E7.15~unknown protein	-2.9	-1.54	7.07	7.84	0.3	6.31	0.4	0.00699628
At4g39770	252858_at	--- | puative protein various predicted proteins	-2.92	-1.55	6.28	7.05	0.2	5.51	0.2	0.00085574
At1g11050	260477_at	--- | Ser/Thr protein kinase isolog	-2.92	-1.54	7.32	8.09	0.1	6.55	0.1	1.386e-05
At4g28085	253827_at	--- | Expressed protein ; supported by cDNA: gi_15028040_gb_AY045877.1_	-2.97	-1.57	7.27	8.05	0.2	6.48	0.6	0.0167164
At5g27420	246777_at	--- | RING-H2 zinc finger protein-like RING-H2 zinc finger protein ATL6 - Arabidopsis thaliana, EMBL:AF132016;supported by full-length cDNA: Ceres:106078.	-2.98	-1.58	7.33	8.12	0.1	6.55	0.4	0.00402403
At2g25250	263613_at	--- | unknown protein	-2.98	-1.58	8.85	9.63	0.1	8.06	0.1	1.08e-05
At5g67370	246998_at	--- | putative protein similar to unknown protein (gb|AAC18972.1); supported by cDNA: gi_15293188_gb_AY051028.1_	-3.03	-1.6	9.93	10.73	0.3	9.13	0.7	0.0345768
At1g69890	260411_at	--- | hypothetical protein similar to GB:AAB61488 [Arabidopsis thaliana];supported by full-length cDNA: Ceres:34864.	-3.03	-1.6	8.57	9.37	0.1	7.77	0.5	0.00709727
At5g58120	247848_at	--- | resistance protein - like disease resistance protein RPP1-WsA, Arabidopsis thaliana, EMBL:AF098962	-3.04	-1.6	8.39	9.19	0	7.58	0.8	0.0497693
At1g64980	262868_at	--- | unknown protein	-3.04	-1.6	9.29	10.09	0.2	8.49	0.4	0.00555751
At3g61190	251336_at	BAP1 | BAP1 (BON ASSOCIATION PROTEIN 1); phospholipid binding / protein binding	-3.05	-1.61	8.83	9.63	0.1	8.02	0.5	0.00490133
At1g62510	265111_at	--- | similar to 14KD proline-rich protein DC2.15 precursor (sp|P14009); similar to ESTs emb|Z17709 and emb|Z47685 similar to hybrid proline-rich protein GB:CAA59472 GI:4454097 from [Catharanthus roseus]	-3.07	-1.62	10.56	11.37	0	9.75	0.5	0.00941433
At2g23810	267293_at	TET8 | TET8 (TETRASPANIN8)	-3.08	-1.62	11.25	12.06	0	10.43	0.6	0.0164379
At5g10040	250464_at	--- | hypothetical protein	-3.1	-1.63	6.46	7.28	0.3	5.64	0.3	0.00368044
At4g33920	253323_at	--- | putative protein protein phosphatase Wip1, Homo sapiens, PID:g2218063;supported by full-length cDNA: Ceres:40123.	-3.1	-1.63	8.57	9.38	0	7.75	0.7	0.0273193
At2g32030	265725_at	--- | putative alanine acetyl transferase	-3.11	-1.64	6.91	7.73	0.1	6.09	0.1	1.61e-05
At3g04640	258792_at	--- | hypothetical protein predicted by genefinder;supported by full-length cDNA: Ceres:8992.	-3.12	-1.64	9.96	10.78	0.1	9.14	0.7	0.026703
At3g49530	252278_at	anac062 | anac062 (Arabidopsis NAC domain containing protein 62); transcription factor	-3.16	-1.66	9.74	10.56	0	8.91	0.7	0.0209324
At4g25470	254075_at	CBF2 | CBF2 (C-REPEAT/DRE BINDING FACTOR 2); DNA binding / transcription activator/ transcription factor	-3.18	-1.67	9.41	10.24	0.1	8.57	0.6	0.0106834
At3g05400	259133_at	--- | sugar transporter, putative similar to integral membrane protein GB:U43629 from [Beta vulgaris] (Plant Physiol.(1996) 110 (2), 511-520)	-3.19	-1.67	7.22	8.06	0.2	6.39	0.6	0.0141152
At1g73260	260101_at	--- | putative trypsin inhibitor similar to trypsin inhibitor propeptide GB:AAB68964 [Brassica oleracea]; contains Pfam profile: PF00197 Trypsin and protease inhibitors; supported by cDNA: gi_15450971_gb_AY054566.1_	-3.19	-1.67	10.39	11.23	0.2	9.56	0.7	0.0245299
At1g20823	256093_at	--- | predicted protein ; supported by cDNA: gi_15027984_gb_AY045849.1_	-3.19	-1.67	7.74	8.58	0	6.9	0.6	0.0112612
At1g19770	261143_at	ATPUP14 | ATPUP14; purine transmembrane transporter	-3.19	-1.68	11.01	11.85	0.1	10.17	0.3	0.00107043
At5g11070	245906_at	--- | putative protein ;supported by full-length cDNA: Ceres:42742.	-3.2	-1.68	10.94	11.78	0.1	10.1	0.4	0.00310888
At4g25490	254074_at	CBF1 | CBF1 (C-REPEAT/DRE BINDING FACTOR 1); DNA binding / transcription activator/ transcription factor	-3.2	-1.68	7.35	8.19	0.1	6.51	0.7	0.0226714
At4g23810	254231_at	WRKY53 | WRKY53; DNA binding / protein binding / transcription activator/ transcription factor	-3.2	-1.68	7.01	7.85	0.3	6.18	0.5	0.0122355
At2g25460	265618_at	--- | hypothetical protein predicted by genscan; supported by cDNA: gi_17063175_gb_AY062110.1_	-3.21	-1.68	6.66	7.5	0.2	5.82	0.8	0.040043
At2g43290	266447_at	MSS3 | MSS3 (multicopy suppressors of snf4 deficiency in yeast 3); calcium ion binding	-3.25	-1.7	8.59	9.44	0.1	7.74	0.7	0.0243994
At2g26190	267381_at	--- | unknown protein ; supported by cDNA: gi_16930468_gb_AF419588.1_AF419588	-3.26	-1.71	8.56	9.42	0	7.71	0.1	1.851e-05
At4g37800	253040_at	--- | endo-xyloglucan transferase - like protein endo-xyloglucan transferase, Gossypium hirsutum, D88413;supported by full-length cDNA: Ceres:142634.	-3.3	-1.72	9.74	10.6	0.2	8.88	0.4	0.00477377
At3g44260	252679_at	--- | CCR4-associated factor 1-like protein CAF1_MOUSE CCR4-ASSOCIATED FACTOR 1 - Mus musculus, SWISSPROT:CAF1_MOUSE; supported by cDNA: gi_15292828_gb_AY050848.1_	-3.3	-1.72	9.61	10.47	0.1	8.75	0.1	1.444e-05
At5g64870	247208_at	--- | nodulin-like ;supported by full-length cDNA: Ceres:142026.	-3.33	-1.74	7.29	8.16	0.1	6.42	0.7	0.0193982
At2g42760	263972_at	--- | unknown protein	-3.34	-1.74	9.24	10.11	0	8.38	0.2	0.00010131
At1g73510	245779_at	--- | hypothetical protein predicted by genemark.hmm	-3.36	-1.75	5.94	6.82	0.1	5.07	0.8	0.0298268
At2g32140	265723_at	--- | putative disease resistance protein	-3.4	-1.77	6.04	6.93	0.1	5.16	0.6	0.010598
At5g37770	249583_at	TCH2 | TCH2 (TOUCH 2); calcium ion binding	-3.44	-1.78	9.56	10.46	0	8.67	0.6	0.00718876
At1g33760	261984_at	--- | TINY-like protein similar to TINY GB: CAA64359 GI:1246403 from [Arabidopsis thaliana]	-3.45	-1.79	5.82	6.71	0.3	4.93	0.3	0.00257021
At4g11650	254889_at	ATOSM34 | ATOSM34 (osmotin 34)	-3.47	-1.8	10.65	11.55	0.2	9.75	0.6	0.0116301
At5g64905	247215_at	PROPEP3 | PROPEP3 (Elicitor peptide 3 precursor)	-3.5	-1.81	6.18	7.08	0.2	5.27	0.6	0.0127417
At2g30020	266834_s_at	--- | putative protein phosphatase 2C	-3.5	-1.81	8.71	9.61	0.1	7.81	0.6	0.0072718
At5g06320	250676_at	NHL3 | NHL3	-3.52	-1.82	11.08	11.99	0	10.18	0.8	0.0331696
At4g27657	253859_at	--- | Expressed protein ; supported by full-length cDNA: Ceres: 12935.	-3.53	-1.82	8.87	9.77	0.1	7.96	0.6	0.00900974
At3g10930	256442_at	--- | hypothetical protein predicted by genefinder;supported by full-length cDNA: Ceres:12509.	-3.54	-1.82	8.09	9	0.1	7.18	0.1	6.25e-06
At3g19580	257022_at	AZF2 | AZF2 (ARABIDOPSIS ZINC-FINGER PROTEIN 2); DNA binding / nucleic acid binding / transcription factor/ transcription repressor/ zinc ion binding	-3.62	-1.86	8.65	9.58	0.1	7.73	1	0.0493011
At4g30430	253632_at	TET9 | TET9 (TETRASPANIN9)	-3.66	-1.87	5.91	6.85	0.1	4.97	0.5	0.00482277
At5g10100	250467_at	--- | trehalose-6-phosphate phosphatase -like protein trehalose-6-phosphate phosphatase, Arabidopsis thaliana, EMBL:AF007779	-3.69	-1.89	6.37	7.31	0.1	5.42	0.4	0.00131588
At2g29350	266292_at	SAG13 | SAG13; alcohol dehydrogenase/ oxidoreductase	-3.69	-1.88	7.2	8.14	0.2	6.26	0.5	0.00678753
At4g25000	254101_at	AMY1 | AMY1 (ALPHA-AMYLASE-LIKE); alpha-amylase	-3.7	-1.89	6.83	7.77	0.3	5.88	0.6	0.013618
At2g27080	266316_at	--- | unknown protein ; supported by cDNA: gi_15450380_gb_AY052291.1_	-3.74	-1.9	10.76	11.72	0	9.81	1	0.0483929
At1g57990	245866_s_at	--- | unknown protein	-3.74	-1.9	9.74	10.69	0	8.78	0.7	0.0165669
At5g52750	248327_at	--- | putative protein similar to unknown protein (emb|CAA71173.1);supported by full-length cDNA: Ceres:19542.	-3.76	-1.91	7.17	8.13	0.1	6.22	0.2	8.018e-05
At4g19690	254550_at	IRT1 | IRT1 (iron-regulated transporter 1); cadmium ion transmembrane transporter/ copper uptake transmembrane transporter/ iron ion transmembrane transporter/ manganese ion transmembrane transporter/ zinc ion transmembrane transporter	-3.76	-1.91	5.25	6.21	0.2	4.3	0.5	0.00448477
At3g45640	252592_at	NAXT1 | NAXT1 (NITRATE EXCRETION TRANSPORTER1); nitrate efflux transmembrane transporter/ transporter	-3.77	-1.91	10.47	11.42	0	9.51	0.3	0.00028638
At3g54000	251925_at	--- | hypothetical protein ;supported by full-length cDNA: Ceres:101230.	-3.79	-1.92	7.31	8.27	0.1	6.35	0.4	0.00133291
At4g01950	255549_at	GPAT3 | GPAT3 (GLYCEROL-3-PHOSPHATE ACYLTRANSFERASE 3); acyltransferase	-3.83	-1.94	8.44	9.41	0.2	7.47	0.5	0.00576185
At3g50930	252131_at	BCS1 | BCS1 (CYTOCHROME BC1 SYNTHESIS); ATP binding / ATPase/ nucleoside-triphosphatase/ nucleotide binding	-3.87	-1.95	8.06	9.04	0.1	7.09	0.8	0.0183914
At3g27540	257999_at	--- | hypothetical protein similar to hypothetical protein GB:AAF01546 from [Arabidopsis thaliana]	-3.89	-1.96	7.91	8.89	0.1	6.93	0.5	0.00187536
At2g25735	266658_at	--- | Expressed protein ; supported by full-length cDNA: Ceres: 7152.	-3.92	-1.97	8.52	9.5	0.2	7.53	0.6	0.00592136
At5g52760	248322_at	--- | putative protein similar to unknown protein (emb|CAA71173.1)	-3.94	-1.98	5.58	6.57	0.3	4.59	0.2	0.00026988
At1g12030	257421_at	--- | hypothetical protein predicted by genefinder	-3.99	-2	6.65	7.65	0.4	5.65	0.2	0.00185797
At2g41640	245119_at	--- | unknown protein ; supported by cDNA: gi_16930450_gb_AF419579.1_AF419579	-4.02	-2.01	8.23	9.23	0.1	7.23	0.7	0.00943181
At4g34150	253284_at	--- | putative protein hydroxyproline-rich glycoprotein precursor, Nicotiana tabacum, PIR2:S06733; supported by cDNA: gi_15724315_gb_AF412098.1_AF412098	-4.08	-2.03	9.15	10.16	0.1	8.13	0.9	0.0321393
At4g30290	253608_at	XTH19 | XTH19 (XYLOGLUCAN ENDOTRANSGLUCOSYLASE/HYDROLASE 19); hydrolase, acting on glycosyl bonds / hydrolase, hydrolyzing O-glycosyl compounds / xyloglucan:xyloglucosyl transferase	-4.08	-2.03	8.97	9.98	0.1	7.96	0.9	0.0260979
At1g73540	245777_at	atnudt21 | atnudt21 (Arabidopsis thaliana Nudix hydrolase homolog 21); hydrolase	-4.08	-2.03	8.85	9.87	0.1	7.84	0.2	2.84e-05
At1g35140	245757_at	PHI-1 | PHI-1 (PHOSPHATE-INDUCED 1)	-4.1	-2.04	10.03	11.05	0.2	9.01	0.6	0.00877107
At4g24570	254120_at	DIC2 | mitochondrial substrate carrier family protein	-4.12	-2.04	10.45	11.47	0.2	9.43	0.3	0.0004049
At2g44840	266821_at	ERF13 | ERF13 (ETHYLENE-RESPONSIVE ELEMENT BINDING FACTOR 13); DNA binding / transcription factor	-4.14	-2.05	7.58	8.6	0.1	6.55	0.9	0.0261502
At1g09380	264505_at	--- | putative nodulin protein, N21 Similar to MtN21, gi|2598575, Megicago truncatula nodulation induced gene; supported by full-length cDNA: Ceres: 39581.	-4.14	-2.05	6.69	7.71	0.3	5.66	0.4	0.00177571
At5g17350	250098_at	--- | putative protein ;supported by full-length cDNA: Ceres:1198.	-4.19	-2.07	8.54	9.57	0.1	7.51	0.5	0.00150903
At2g41010	267069_at	ATCAMBP25 | ATCAMBP25 (ARABIDOPSIS THALIANA CALMODULIN (CAM)-BINDING PROTEIN OF 25 KDA); calmodulin binding	-4.21	-2.07	9.34	10.38	0.1	8.31	0.5	0.00226785
At5g22250	249928_at	--- | CCR4-associated factor-like protein	-4.26	-2.09	8.56	9.61	0.1	7.51	0.5	0.00171284
At3g16860	256763_at	COBL8 | COBL8 (COBRA-LIKE PROTEIN 8 PRECURSOR)	-4.29	-2.1	8.51	9.56	0.1	7.46	1	0.0423508
At1g74450	260227_at	--- | unknown protein similar to hypothetical proteins GB:AAD39276 [Arabidopsis thaliana], GB:CAB53491 [Oryza sativa];supported by full-length cDNA: Ceres:108193.	-4.34	-2.12	10.43	11.48	0	9.37	0.7	0.0080297
At2g35710	265841_at	--- | putative glycogenin	-4.4	-2.14	6.76	7.83	0.2	5.69	0.6	0.00447896
At4g27652	253830_at	--- | Expressed protein ; supported by full-length cDNA: Ceres: 42507.	-4.47	-2.16	9.58	10.66	0.1	8.5	0.3	0.00014398
At1g05575	263182_at	--- | Expressed protein ; supported by full-length cDNA: Ceres: 27081.	-4.55	-2.19	8.26	9.35	0.2	7.17	0.7	0.00772696
At2g44460	267389_at	BGLU28 | BGLU28 (BETA GLUCOSIDASE 28); catalytic/ cation binding / hydrolase, hydrolyzing O-glycosyl compounds	-4.57	-2.19	5.97	7.07	0.4	4.87	0.5	0.00405747
At2g38470	267028_at	WRKY33 | WRKY33; transcription factor	-4.66	-2.22	9.67	10.78	0.1	8.56	1	0.0264041
At1g18740	261405_at	--- | unknown protein ;supported by full-length cDNA: Ceres:40753.	-4.68	-2.23	10.83	11.95	0.1	9.72	0.8	0.0139939
At2g46400	263783_at	WRKY46 | WRKY46; transcription factor	-4.73	-2.24	8.22	9.34	0.1	7.1	0.8	0.0136304
At4g11280	254926_at	ACS6 | ACS6 (1-AMINOCYCLOPROPANE-1-CARBOXYLIC ACID (ACC) SYNTHASE 6); 1-aminocyclopropane-1-carboxylate synthase	-4.78	-2.26	10.81	11.94	0.1	9.68	0.9	0.0193747
At5g52020	248400_at	--- | putative protein contains similarity to AP2 domain transcription factor;supported by full-length cDNA: Ceres:251466.	-4.79	-2.26	7.61	8.74	0.1	6.48	0.8	0.0147474
At4g29780	253643_at	--- | hypothetical protein ;supported by full-length cDNA: Ceres:249769.	-4.85	-2.28	10.53	11.67	0.1	9.39	0.9	0.0212594
At5g13170	245982_at	SAG29 | SAG29 (SENESCENCE-ASSOCIATED PROTEIN 29)	-4.88	-2.29	7.59	8.74	0.2	6.45	0.4	0.00050449
At3g55980	251745_at	SZF1 | SZF1 (SALT-INDUCIBLE ZINC FINGER 1); transcription factor	-4.9	-2.29	10.62	11.76	0	9.47	0.8	0.0130627
At4g14130	245325_at	XTR7 | XTR7 (XYLOGLUCAN ENDOTRANSGLYCOSYLASE 7); hydrolase, acting on glycosyl bonds / hydrolase, hydrolyzing O-glycosyl compounds / xyloglucan:xyloglucosyl transferase	-5.08	-2.35	8.8	9.97	0	7.62	0.2	1.456e-05
At1g47400	261684_at	--- | hypothetical protein predicted by genemark.hmm	-5.4	-2.43	9.71	10.92	0.4	8.49	0.6	0.00411815
At5g04150	245692_at	BHLH101 | BHLH101; DNA binding / transcription factor	-5.5	-2.46	7.32	8.54	0.3	6.09	0.4	0.00103688
At1g28370	261470_at	ERF11 | ERF11 (ERF DOMAIN PROTEIN 11); DNA binding / transcription factor/ transcription repressor	-5.54	-2.47	9.13	10.37	0.1	7.9	0.6	0.00169781
At3g56980	251677_at	BHLH039 | BHLH039; DNA binding / transcription factor	-5.61	-2.49	7.99	9.23	0.4	6.74	0.6	0.00494206
At2g35930	263935_at	PUB23 | PUB23 (PLANT U-BOX 23); ubiquitin-protein ligase	-5.69	-2.51	8.71	9.97	0.2	7.46	0.8	0.00969236
At3g02840	258606_at	--- | unknown protein ;supported by full-length cDNA: Ceres:38495.	-5.74	-2.52	8.35	9.61	0.2	7.09	1.3	0.0487932
At5g45340	248964_at	CYP707A3 | CYP707A3; (+)-abscisic acid 8-hydroxylase/ oxygen binding	-5.77	-2.53	8.67	9.94	0.2	7.41	0.5	0.00132354
At4g36700	246273_at	--- | globulin-like protein	-5.95	-2.57	7.38	8.66	0.7	6.09	0.3	0.00433365
At1g19210	256009_at	--- | AP2 domain transcription factor, putative similar to AP2 domain transcription factor GI:4567204 from [Arabidopsis thaliana]	-6.01	-2.59	7.41	8.71	0	6.12	0.6	0.00137357
At1g74930	262211_at	ORA47 | ORA47; DNA binding / transcription factor	-6.07	-2.6	9.67	10.97	0	8.37	1	0.0194737
At5g38700	249522_at	--- | putative protein similar to unknown protein (pir||T01518)	-6.17	-2.63	7.01	8.32	0	5.69	0.8	0.00680903
At4g27654	253832_at	--- | Expressed protein ; supported by full-length cDNA: Ceres: 8827.	-6.74	-2.75	8.66	10.03	0.1	7.28	0.7	0.00228689
