# Supplementary material for: Endogenous indole-3-acetamide levels contribute to the crosstalk between auxin and abscisic acid, and trigger plant stress responses in Arabidopsis
Source: J Exp Bot. 2020 Oct 17;72(2):459–75. doi: 10.1093/jxb/eraa485 (PMC7853601; doi:10.1093/jxb/eraa485)
Supplement: eraa485_suppl_Supplementary_Table_S3 [file eraa485_suppl_supplementary_table_s3.xlsx]

## Sheet: ami1-2 up-regulated
BiNGO analysis of UP-REGULATED genes in ami1-2
File created with bingo (c) on Apr 11, 2020 at 1:11:21 PM
ontology: namespace
curator: bingo
Selected ontology file : bundle://124.0:1/data/GO_Biological_Process
Selected annotation file : bundle://124.0:1/data/A_thaliana_default
Discarded evidence codes :
Overrepresentation
Selected statistical test : Hypergeometric test
Selected correction : Benjamini & Hochberg False Discovery Rate (FDR) correction
Selected significance level : 0.05
Testing option : Use whole annotation as reference set
The selected cluster :
No annotations were retrieved for the following entities:
AT3G05640	AT5G42570	AT3G57760	AT3G28600	AT4G25260	AT2G44230	AT4G08170	AT4G38810	AT4G32190	AT3G48520	AT4G35985	AT2G27690	AT3G25180	AT3G03990	AT5G17000	AT2G16630	AT2G38000	AT2G38240	AT5G60790	AT3G59350	AT4G25670	AT4G35150	AT5G04340	AT4G37370	AT5G57710	AT3G17110	AT1G21550	AT5G55050	AT3G47380	AT3G28220	AT3G55720	AT1G63840	AT3G55760	AT1G30360	AT1G73920	AT2G38010	AT5G62360	AT4G22530	AT5G63450	AT1G30640	AT3G02750	AT5G06570	AT5G12010	AT1G77680	AT1G73480	AT5G41900	AT5G05600	AT1G14200	AT5G47330	AT5G48540
GO-ID	p-value	corr p-value	x	n	X	N	Description	Genes in test set
50896	9.4724e-22	5.8729e-19	90	3207	222	22304	response to stimulus	AT5G40390|AT5G17490|AT3G22060|AT1G15580|AT5G42650|AT3G51660|AT2G44910|AT3G09440|AT1G29395|AT5G63790|AT3G17860|AT3G61060|AT5G08130|AT3G60690|AT1G27760|AT4G26080|AT1G74310|AT1G19670|AT5G12030|AT4G34135|AT3G07390|AT2G42530|AT2G46370|AT3G50970|AT3G50410|AT1G20450|AT4G16780|AT3G50260|AT4G27410|AT1G66100|AT1G58200|AT4G28140|AT1G70520|AT2G17840|AT1G71697|AT5G07010|AT1G43160|AT1G01120|AT2G22430|AT3G14440…
42221	1.043e-17	3.2334e-15	59	1710	222	22304	response to chemical stimulus	AT5G40390|AT5G17490|AT3G22060|AT1G15580|AT5G42650|AT2G44910|AT3G09440|AT1G29395|AT5G63790|AT3G17860|AT5G08130|AT3G60690|AT4G26080|AT1G74310|AT5G12030|AT3G07390|AT2G46370|AT3G50970|AT3G50410|AT1G20450|AT4G16780|AT3G50260|AT4G27410|AT4G28140|AT1G70520|AT2G17840|AT5G07010|AT1G43160|AT2G22430|AT3G14440|AT3G12580|AT5G52660|AT1G54050|AT2G26150|AT2G29420|AT5G44210|AT5G52310|AT3G24500|AT4G21440|AT1G18710…
6950	4.2337e-16	8.7496e-14	59	1853	222	22304	response to stress	AT5G40390|AT5G42650|AT3G51660|AT1G29395|AT5G63790|AT3G61060|AT1G27760|AT4G26080|AT1G74310|AT1G19670|AT5G12030|AT2G42530|AT2G46370|AT3G50970|AT1G20450|AT3G50260|AT4G27410|AT1G66100|AT1G58200|AT2G17840|AT1G71697|AT1G43160|AT1G01120|AT2G22430|AT3G14440|AT3G12580|AT5G53750|AT5G52660|AT1G54050|AT2G26150|AT4G15440|AT1G59860|AT3G08970|AT2G34930|AT3G28740|AT5G52310|AT2G39660|AT5G47240|AT3G24500|AT4G21440…
10033	1.199e-15	1.8585e-13	43	1037	222	22304	response to organic substance	AT5G17490|AT3G22060|AT5G44210|AT1G15580|AT5G42650|AT2G44910|AT5G52310|AT1G29395|AT3G24500|AT4G21440|AT1G18710|AT1G69260|AT3G17860|AT4G35480|AT5G08130|AT3G60690|AT4G26080|AT1G25560|AT3G07390|AT2G46370|AT3G50970|AT3G50410|AT1G20450|AT4G16780|AT4G28720|AT3G50260|AT4G27410|AT4G24960|AT4G28140|AT4G22620|AT1G64380|AT4G05100|AT1G70700|AT5G07010|AT1G43160|AT2G22430|AT5G60890|AT1G01140|AT3G06490|AT5G52660…
9266	2.6055e-14	3.2308e-12	25	359	222	22304	response to temperature stimulus	AT1G59860|AT3G08970|AT5G52310|AT1G29395|AT3G24500|AT4G26080|AT1G74310|AT5G12030|AT3G09350|AT2G42530|AT3G50970|AT1G20450|AT4G17090|AT3G50260|AT4G24960|AT2G17840|AT1G43160|AT1G01120|AT1G01140|AT3G12580|AT3G46230|AT1G20440|AT1G54050|AT2G26150|AT1G07720
9719	1.0935e-13	1.1299e-11	36	835	222	22304	response to endogenous stimulus	AT5G17490|AT3G22060|AT5G44210|AT1G15580|AT5G42650|AT2G44910|AT5G52310|AT1G29395|AT3G24500|AT4G21440|AT1G18710|AT1G69260|AT3G17860|AT5G08130|AT3G60690|AT4G26080|AT1G25560|AT3G07390|AT2G46370|AT3G50970|AT3G50410|AT1G20450|AT4G16780|AT4G28720|AT4G27410|AT4G24960|AT4G22620|AT4G05100|AT1G70700|AT5G07010|AT1G43160|AT2G22430|AT5G60890|AT3G06490|AT5G52660|AT1G20440
9628	3.3682e-13	2.9833e-11	42	1168	222	22304	response to abiotic stimulus	AT5G40390|AT1G59860|AT3G08970|AT2G44910|AT5G52310|AT1G29395|AT3G24500|AT4G21440|AT1G18710|AT1G02400|AT1G27760|AT4G26080|AT1G25560|AT1G74310|AT5G12030|AT3G09350|AT2G42530|AT2G46370|AT3G50970|AT1G20450|AT4G16780|AT4G17090|AT3G50260|AT4G27410|AT4G24960|AT1G58200|AT2G17840|AT4G05100|AT1G43160|AT1G01120|AT2G22430|AT1G01140|AT3G14440|AT3G12580|AT3G46230|AT3G06490|AT5G52660|AT1G20440|AT1G54050|AT1G58290…
9725	1.63e-10	1.2632e-08	30	767	222	22304	response to hormone stimulus	AT5G17490|AT3G22060|AT5G44210|AT1G15580|AT2G44910|AT5G52310|AT1G29395|AT3G24500|AT4G21440|AT1G69260|AT5G08130|AT3G60690|AT4G26080|AT1G25560|AT3G07390|AT2G46370|AT3G50970|AT3G50410|AT1G20450|AT4G16780|AT4G28720|AT4G27410|AT4G24960|AT4G22620|AT4G05100|AT1G43160|AT2G22430|AT3G06490|AT5G52660|AT1G20440
9737	2.1994e-09	1.5151e-07	17	272	222	22304	response to abscisic acid stimulus	AT4G27410|AT3G22060|AT4G24960|AT5G52310|AT1G29395|AT4G05100|AT3G24500|AT4G21440|AT1G69260|AT1G43160|AT2G22430|AT4G26080|AT3G06490|AT5G52660|AT3G50970|AT1G20440|AT1G20450
9408	7.869e-09	4.8788e-07	12	131	222	22304	response to heat	AT1G59860|AT3G08970|AT4G26080|AT1G74310|AT3G12580|AT5G12030|AT3G46230|AT3G09350|AT1G20440|AT1G54050|AT2G26150|AT3G24500
9409	2.1058e-08	1.1869e-06	15	241	222	22304	response to cold	AT4G17090|AT3G50260|AT4G24960|AT5G52310|AT2G17840|AT1G29395|AT1G43160|AT1G01120|AT1G01140|AT4G26080|AT2G42530|AT3G50970|AT1G20440|AT1G20450|AT1G07720
9611	9.6618e-08	4.9919e-06	11	133	222	22304	response to wounding	AT3G61060|AT1G43160|AT1G01140|AT5G42650|AT3G51660|AT5G53750|AT2G46370|AT1G71697|AT4G15440|AT5G47240|AT4G21440
45449	1.6003e-07	7.1883e-06	37	1468	222	22304	regulation of transcription	AT5G67190|AT4G18170|AT5G44210|AT2G44910|AT3G02150|AT3G25730|AT1G68550|AT3G24500|AT4G21440|AT1G18710|AT2G24500|AT5G08130|AT1G01010|AT2G20880|AT1G01030|AT5G01380|AT5G06710|AT1G22810|AT3G50410|AT4G16780|AT1G09250|AT3G50260|AT4G25410|AT4G32800|AT4G28140|AT1G64380|AT4G05100|AT1G43160|AT2G22430|AT1G01260|AT3G06490|AT1G76580|AT5G52660|AT2G44940|AT1G77450|AT2G23340|AT5G53290
9607	1.6232e-07	7.1883e-06	21	550	222	22304	response to biotic stimulus	AT3G50260|AT2G34930|AT3G28740|AT1G15010|AT5G42650|AT3G51660|AT2G39660|AT2G39350|AT2G15480|AT4G36010|AT5G60890|AT3G12580|AT3G06490|AT4G34135|AT2G42530|AT2G46370|AT3G50970|AT1G20440|AT1G51090|AT2G26150|AT2G22010
10556	2.914e-07	1.2045e-05	37	1504	222	22304	regulation of macromolecule biosynthetic process	AT5G67190|AT4G18170|AT5G44210|AT2G44910|AT3G02150|AT3G25730|AT1G68550|AT3G24500|AT4G21440|AT1G18710|AT2G24500|AT5G08130|AT1G01010|AT2G20880|AT1G01030|AT5G01380|AT5G06710|AT1G22810|AT3G50410|AT4G16780|AT1G09250|AT3G50260|AT4G25410|AT4G32800|AT4G28140|AT1G64380|AT4G05100|AT1G43160|AT2G22430|AT1G01260|AT3G06490|AT1G76580|AT5G52660|AT2G44940|AT1G77450|AT2G23340|AT5G53290
51707	3.6789e-07	1.4256e-05	20	528	222	22304	response to other organism	AT3G50260|AT2G34930|AT3G28740|AT1G15010|AT5G42650|AT3G51660|AT2G39660|AT2G39350|AT2G15480|AT4G36010|AT5G60890|AT3G12580|AT3G06490|AT4G34135|AT2G42530|AT2G46370|AT3G50970|AT1G20440|AT1G51090|AT2G22010
19219	4.224e-07	1.4785e-05	37	1527	222	22304	regulation of nucleobase, nucleoside, nucleotide and nucleic acid metabolic process	AT5G67190|AT4G18170|AT5G44210|AT2G44910|AT3G02150|AT3G25730|AT1G68550|AT3G24500|AT4G21440|AT1G18710|AT2G24500|AT5G08130|AT1G01010|AT2G20880|AT1G01030|AT5G01380|AT5G06710|AT1G22810|AT3G50410|AT4G16780|AT1G09250|AT3G50260|AT4G25410|AT4G32800|AT4G28140|AT1G64380|AT4G05100|AT1G43160|AT2G22430|AT1G01260|AT3G06490|AT1G76580|AT5G52660|AT2G44940|AT1G77450|AT2G23340|AT5G53290
9414	4.2923e-07	1.4785e-05	12	188	222	22304	response to water deprivation	AT5G40390|AT4G27410|AT2G22430|AT4G24960|AT3G14440|AT5G52310|AT2G17840|AT1G29395|AT3G50970|AT1G20440|AT1G20450|AT3G24500
31326	5.1901e-07	1.6089e-05	37	1540	222	22304	regulation of cellular biosynthetic process	AT5G67190|AT4G18170|AT5G44210|AT2G44910|AT3G02150|AT3G25730|AT1G68550|AT3G24500|AT4G21440|AT1G18710|AT2G24500|AT5G08130|AT1G01010|AT2G20880|AT1G01030|AT5G01380|AT5G06710|AT1G22810|AT3G50410|AT4G16780|AT1G09250|AT3G50260|AT4G25410|AT4G32800|AT4G28140|AT1G64380|AT4G05100|AT1G43160|AT2G22430|AT1G01260|AT3G06490|AT1G76580|AT5G52660|AT2G44940|AT1G77450|AT2G23340|AT5G53290
9889	5.1901e-07	1.6089e-05	37	1540	222	22304	regulation of biosynthetic process	AT5G67190|AT4G18170|AT5G44210|AT2G44910|AT3G02150|AT3G25730|AT1G68550|AT3G24500|AT4G21440|AT1G18710|AT2G24500|AT5G08130|AT1G01010|AT2G20880|AT1G01030|AT5G01380|AT5G06710|AT1G22810|AT3G50410|AT4G16780|AT1G09250|AT3G50260|AT4G25410|AT4G32800|AT4G28140|AT1G64380|AT4G05100|AT1G43160|AT2G22430|AT1G01260|AT3G06490|AT1G76580|AT5G52660|AT2G44940|AT1G77450|AT2G23340|AT5G53290
51171	5.6139e-07	1.6574e-05	37	1545	222	22304	regulation of nitrogen compound metabolic process	AT5G67190|AT4G18170|AT5G44210|AT2G44910|AT3G02150|AT3G25730|AT1G68550|AT3G24500|AT4G21440|AT1G18710|AT2G24500|AT5G08130|AT1G01010|AT2G20880|AT1G01030|AT5G01380|AT5G06710|AT1G22810|AT3G50410|AT4G16780|AT1G09250|AT3G50260|AT4G25410|AT4G32800|AT4G28140|AT1G64380|AT4G05100|AT1G43160|AT2G22430|AT1G01260|AT3G06490|AT1G76580|AT5G52660|AT2G44940|AT1G77450|AT2G23340|AT5G53290
9415	6.7004e-07	1.8883e-05	12	196	222	22304	response to water	AT5G40390|AT4G27410|AT2G22430|AT4G24960|AT3G14440|AT5G52310|AT2G17840|AT1G29395|AT3G50970|AT1G20440|AT1G20450|AT3G24500
31323	1.2333e-06	3.3246e-05	38	1664	222	22304	regulation of cellular metabolic process	AT5G67190|AT4G18170|AT5G44210|AT2G44910|AT3G02150|AT3G25730|AT1G68550|AT3G24500|AT4G21440|AT1G18710|AT2G24500|AT5G08130|AT1G01010|AT2G20880|AT1G01030|AT5G01380|AT5G06710|AT1G22810|AT3G50410|AT4G16780|AT1G09250|AT3G50260|AT4G25410|AT4G24960|AT4G32800|AT4G28140|AT1G64380|AT4G05100|AT1G43160|AT2G22430|AT1G01260|AT3G06490|AT1G76580|AT5G52660|AT2G44940|AT1G77450|AT2G23340|AT5G53290
80090	1.3757e-06	3.5539e-05	37	1604	222	22304	regulation of primary metabolic process	AT5G67190|AT4G18170|AT5G44210|AT2G44910|AT3G02150|AT3G25730|AT1G68550|AT3G24500|AT4G21440|AT1G18710|AT2G24500|AT5G08130|AT1G01010|AT2G20880|AT1G01030|AT5G01380|AT5G06710|AT1G22810|AT3G50410|AT4G16780|AT1G09250|AT3G50260|AT4G25410|AT4G32800|AT4G28140|AT1G64380|AT4G05100|AT1G43160|AT2G22430|AT1G01260|AT3G06490|AT1G76580|AT5G52660|AT2G44940|AT1G77450|AT2G23340|AT5G53290
6970	1.9075e-06	4.7305e-05	16	388	222	22304	response to osmotic stress	AT4G24960|AT1G58200|AT5G52310|AT2G17840|AT4G05100|AT4G21440|AT1G18710|AT1G43160|AT1G01140|AT3G14440|AT1G27760|AT5G12030|AT3G06490|AT3G09350|AT5G52660|AT1G20440
10468	2.3831e-06	5.5096e-05	37	1642	222	22304	regulation of gene expression	AT5G67190|AT4G18170|AT5G44210|AT2G44910|AT3G02150|AT3G25730|AT1G68550|AT3G24500|AT4G21440|AT1G18710|AT2G24500|AT5G08130|AT1G01010|AT2G20880|AT1G01030|AT5G01380|AT5G06710|AT1G22810|AT3G50410|AT4G16780|AT1G09250|AT3G50260|AT4G25410|AT4G32800|AT4G28140|AT1G64380|AT4G05100|AT1G43160|AT2G22430|AT1G01260|AT3G06490|AT1G76580|AT5G52660|AT2G44940|AT1G77450|AT2G23340|AT5G53290
9753	2.3994e-06	5.5096e-05	10	148	222	22304	response to jasmonic acid stimulus	AT3G17860|AT5G07010|AT5G60890|AT5G42650|AT3G06490|AT5G52660|AT4G05100|AT2G46370|AT1G18710|AT1G70700
9644	4.0734e-06	9.0197e-05	6	43	222	22304	response to high light intensity	AT1G74310|AT3G12580|AT2G17840|AT5G12030|AT1G54050|AT2G26150
60255	4.3286e-06	9.2542e-05	37	1685	222	22304	regulation of macromolecule metabolic process	AT5G67190|AT4G18170|AT5G44210|AT2G44910|AT3G02150|AT3G25730|AT1G68550|AT3G24500|AT4G21440|AT1G18710|AT2G24500|AT5G08130|AT1G01010|AT2G20880|AT1G01030|AT5G01380|AT5G06710|AT1G22810|AT3G50410|AT4G16780|AT1G09250|AT3G50260|AT4G25410|AT4G32800|AT4G28140|AT1G64380|AT4G05100|AT1G43160|AT2G22430|AT1G01260|AT3G06490|AT1G76580|AT5G52660|AT2G44940|AT1G77450|AT2G23340|AT5G53290
51704	6.5961e-06	0.00013358	21	694	222	22304	multi-organism process	AT3G50260|AT3G08970|AT2G34930|AT3G28740|AT1G15010|AT5G42650|AT3G51660|AT2G39660|AT2G39350|AT2G15480|AT4G36010|AT5G60890|AT3G12580|AT3G06490|AT4G34135|AT2G42530|AT2G46370|AT3G50970|AT1G20440|AT1G51090|AT2G22010
6355	6.6792e-06	0.00013358	23	810	222	22304	regulation of transcription, DNA-dependent	AT3G50260|AT5G67190|AT4G18170|AT4G32800|AT5G44210|AT2G44910|AT4G28140|AT3G25730|AT1G64380|AT1G68550|AT4G05100|AT1G18710|AT1G43160|AT2G22430|AT2G20880|AT5G06710|AT3G06490|AT5G52660|AT1G22810|AT2G44940|AT2G23340|AT4G16780|AT5G53290
51252	7.0919e-06	0.0001374	23	813	222	22304	regulation of RNA metabolic process	AT3G50260|AT5G67190|AT4G18170|AT4G32800|AT5G44210|AT2G44910|AT4G28140|AT3G25730|AT1G64380|AT1G68550|AT4G05100|AT1G18710|AT1G43160|AT2G22430|AT2G20880|AT5G06710|AT3G06490|AT5G52660|AT1G22810|AT2G44940|AT2G23340|AT4G16780|AT5G53290
19222	1.0726e-05	0.00020152	38	1825	222	22304	regulation of metabolic process	AT5G67190|AT4G18170|AT5G44210|AT2G44910|AT3G02150|AT3G25730|AT1G68550|AT3G24500|AT4G21440|AT1G18710|AT2G24500|AT5G08130|AT1G01010|AT2G20880|AT1G01030|AT5G01380|AT5G06710|AT1G22810|AT3G50410|AT4G16780|AT1G09250|AT3G50260|AT4G25410|AT4G24960|AT4G32800|AT4G28140|AT1G64380|AT4G05100|AT1G43160|AT2G22430|AT1G01260|AT3G06490|AT1G76580|AT5G52660|AT2G44940|AT1G77450|AT2G23340|AT5G53290
50794	1.5855e-05	0.00028912	46	2448	222	22304	regulation of cellular process	AT2G34930|AT5G67190|AT4G18170|AT5G44210|AT2G44910|AT3G02150|AT3G25730|AT1G68550|AT3G24500|AT4G21440|AT5G07070|AT1G18710|AT2G24500|AT3G20410|AT5G08130|AT1G01010|AT2G20880|AT1G01030|AT5G01380|AT4G26080|AT5G06710|AT1G22810|AT2G46370|AT3G50410|AT4G16780|AT1G09250|AT3G50260|AT4G25410|AT4G24960|AT4G32800|AT4G28140|AT1G64380|AT4G05100|AT1G65390|AT1G43160|AT2G22430|AT1G01260|AT3G06490|AT1G76580|AT5G52660…
50789	2.0879e-05	0.00036985	50	2783	222	22304	regulation of biological process	AT5G67190|AT4G18170|AT2G44910|AT3G25730|AT1G68550|AT2G24500|AT5G08130|AT1G01010|AT5G01380|AT4G26080|AT5G06710|AT2G46370|AT3G50410|AT1G20450|AT4G16780|AT1G09250|AT3G50260|AT4G32800|AT4G28140|AT1G43160|AT2G22430|AT1G51780|AT1G76580|AT5G52660|AT4G18950|AT2G34930|AT5G44210|AT3G02150|AT3G24500|AT4G21440|AT5G07070|AT1G18710|AT3G20410|AT2G20880|AT1G01030|AT1G22810|AT4G25410|AT4G24960|AT1G64380|AT4G05100…
9620	2.7429e-05	0.00047239	9	156	222	22304	response to fungus	AT2G34930|AT1G15010|AT5G42650|AT3G06490|AT2G39660|AT2G42530|AT3G50970|AT1G20440|AT1G51090
9631	5.0053e-05	0.00083873	4	21	222	22304	cold acclimation	AT1G29395|AT3G50970|AT1G20440|AT1G20450
42542	5.2264e-05	0.00085273	5	41	222	22304	response to hydrogen peroxide	AT1G74310|AT3G12580|AT5G12030|AT1G54050|AT2G26150
9651	7.024e-05	0.0011166	13	360	222	22304	response to salt stress	AT4G24960|AT5G52310|AT2G17840|AT4G05100|AT4G21440|AT1G18710|AT1G43160|AT1G01140|AT3G14440|AT1G27760|AT3G06490|AT3G09350|AT5G52660
65007	7.3903e-05	0.0011455	54	3243	222	22304	biological regulation	AT5G67190|AT4G18170|AT2G44910|AT3G25730|AT1G68550|AT2G24500|AT5G08130|AT1G01010|AT5G01380|AT4G26080|AT5G06710|AT2G46370|AT3G50410|AT1G20450|AT4G16780|AT1G09250|AT3G50260|AT5G27520|AT4G32800|AT4G28140|AT1G43160|AT2G22430|AT1G51780|AT1G76580|AT5G52660|AT4G18950|AT5G25810|AT3G08970|AT2G34930|AT5G44210|AT3G02150|AT3G24500|AT4G21440|AT5G07070|AT1G18710|AT3G20410|AT2G20880|AT1G01030|AT1G22810|AT4G28720…
9404	9.1814e-05	0.0013553	5	46	222	22304	toxin metabolic process	AT1G10370|AT2G29460|AT2G29440|AT2G29450|AT2G29420
9407	9.1814e-05	0.0013553	5	46	222	22304	toxin catabolic process	AT1G10370|AT2G29460|AT2G29440|AT2G29450|AT2G29420
9642	9.577e-05	0.0013809	6	74	222	22304	response to light intensity	AT1G74310|AT3G12580|AT2G17840|AT5G12030|AT1G54050|AT2G26150
50832	0.00017285	0.0024356	7	117	222	22304	defense response to fungus	AT2G34930|AT1G15010|AT2G39660|AT2G42530|AT3G50970|AT1G20440|AT1G51090
6979	0.0001945	0.0026798	10	247	222	22304	response to oxidative stress	AT4G12000|AT5G59080|AT1G74310|AT3G12580|AT1G09940|AT5G12030|AT5G16970|AT1G54050|AT2G26150|AT2G29450
9416	0.00020046	0.0027018	14	455	222	22304	response to light stimulus	AT2G44910|AT2G17840|AT1G02400|AT1G01120|AT1G25560|AT1G74310|AT3G12580|AT5G12030|AT2G46370|AT1G54050|AT1G58290|AT2G26150|AT4G16780|AT1G07720
71495	0.00024346	0.0032116	10	254	222	22304	cellular response to endogenous stimulus	AT4G28720|AT3G17860|AT5G17490|AT5G08130|AT2G22430|AT5G44210|AT1G25560|AT2G46370|AT3G24500|AT1G69260
9314	0.00028486	0.0036132	14	471	222	22304	response to radiation	AT2G44910|AT2G17840|AT1G02400|AT1G01120|AT1G25560|AT1G74310|AT3G12580|AT5G12030|AT2G46370|AT1G54050|AT1G58290|AT2G26150|AT4G16780|AT1G07720
70887	0.00028556	0.0036132	12	361	222	22304	cellular response to chemical stimulus	AT4G28720|AT3G17860|AT5G17490|AT5G08130|AT2G22430|AT5G44210|AT1G25560|AT1G29395|AT2G46370|AT2G26150|AT3G24500|AT1G69260
6631	0.0003254	0.004035	8	171	222	22304	fatty acid metabolic process	AT5G07010|AT1G01120|AT4G24510|AT5G27520|AT5G42650|AT2G46370|AT4G15440|AT4G00360
71310	0.00041627	0.0050605	11	323	222	22304	cellular response to organic substance	AT4G28720|AT3G17860|AT5G17490|AT5G08130|AT2G22430|AT5G44210|AT1G25560|AT2G46370|AT2G26150|AT3G24500|AT1G69260
302	0.00044173	0.0052668	5	64	222	22304	response to reactive oxygen species	AT1G74310|AT3G12580|AT5G12030|AT1G54050|AT2G26150
32787	0.00068829	0.0080517	10	290	222	22304	monocarboxylic acid metabolic process	AT5G07010|AT1G02400|AT1G01120|AT4G24510|AT3G14440|AT5G27520|AT5G42650|AT2G46370|AT4G15440|AT4G00360
44255	0.00077488	0.0088968	12	404	222	22304	cellular lipid metabolic process	AT5G07010|AT1G02400|AT1G01120|AT4G24510|AT3G14440|AT5G27520|AT5G42650|AT2G46370|AT4G15440|AT4G00360|AT4G15130|AT4G31780
34605	0.00096696	0.0109	2	5	222	22304	cellular response to heat	AT3G08970|AT2G26150
46777	0.0013027	0.014423	3	22	222	22304	protein amino acid autophosphorylation	AT2G39660|AT4G32300|AT1G09970
9694	0.0014872	0.016177	3	23	222	22304	jasmonic acid metabolic process	AT5G07010|AT5G42650|AT2G46370
9723	0.0015945	0.017044	6	125	222	22304	response to ethylene stimulus	AT5G44210|AT1G25560|AT3G06490|AT5G52660|AT4G05100|AT3G24500
6972	0.0016551	0.017392	4	51	222	22304	hyperosmotic response	AT4G24960|AT3G14440|AT5G52310|AT5G12030
19748	0.0018142	0.018747	10	330	222	22304	secondary metabolic process	AT1G10370|AT1G02400|AT2G29460|AT5G60890|AT1G62570|AT3G14440|AT4G34135|AT2G29440|AT2G29450|AT2G29420
9755	0.0018779	0.018797	8	224	222	22304	hormone-mediated signaling pathway	AT4G28720|AT5G17490|AT5G08130|AT2G22430|AT5G44210|AT1G25560|AT3G24500|AT1G69260
6952	0.0018797	0.018797	15	637	222	22304	defense response	AT3G50260|AT2G34930|AT3G28740|AT1G15010|AT1G66100|AT5G42650|AT3G51660|AT2G39660|AT1G65390|AT5G60890|AT2G42530|AT2G46370|AT3G50970|AT1G20440|AT1G51090
10112	0.0020041	0.019723	2	7	222	22304	regulation of systemic acquired resistance	AT1G51780|AT1G44350
32870	0.0020402	0.019765	8	227	222	22304	cellular response to hormone stimulus	AT4G28720|AT5G17490|AT5G08130|AT2G22430|AT5G44210|AT1G25560|AT3G24500|AT1G69260
6783	0.0026546	0.025321	2	8	222	22304	heme biosynthetic process	AT1G09940|AT1G58290
51716	0.0027082	0.02544	16	729	222	22304	cellular response to stimulus	AT4G28720|AT5G17490|AT3G08970|AT5G44210|AT1G29395|AT3G24500|AT1G69260|AT3G17860|AT5G08130|AT2G22430|AT5G60890|AT1G01140|AT1G25560|AT2G46370|AT2G26150|AT4G16780
31407	0.0029367	0.027176	3	29	222	22304	oxylipin metabolic process	AT5G07010|AT5G42650|AT2G46370
16138	0.0030126	0.027468	4	60	222	22304	glycoside biosynthetic process	AT5G40390|AT5G60890|AT1G62570|AT2G18700
2213	0.0033907	0.030032	2	9	222	22304	defense response to insect	AT5G60890|AT3G28740
9641	0.0033907	0.030032	2	9	222	22304	shade avoidance	AT2G44910|AT4G16780
46351	0.0035603	0.03109	3	31	222	22304	disaccharide biosynthetic process	AT4G17090|AT5G40390|AT2G18700
10200	0.0038679	0.033307	5	104	222	22304	response to chitin	AT3G50260|AT4G35480|AT4G28140|AT1G64380|AT2G26150
9312	0.005035	0.042265	3	35	222	22304	oligosaccharide biosynthetic process	AT4G17090|AT5G40390|AT2G18700
42168	0.0051128	0.042265	2	11	222	22304	heme metabolic process	AT1G09940|AT1G58290
2831	0.0051128	0.042265	2	11	222	22304	regulation of response to biotic stimulus	AT1G51780|AT1G44350
6629	0.005435	0.044338	13	578	222	22304	lipid metabolic process	AT4G24510|AT5G27520|AT5G42650|AT4G00360|AT1G53920|AT5G07010|AT1G02400|AT1G01120|AT3G14440|AT2G46370|AT4G15440|AT4G15130|AT4G31780
9850	0.005891	0.047434	3	37	222	22304	auxin metabolic process	AT4G28720|AT1G44350|AT5G27520
[truncated: 15 more columns]

## Sheet: ami1-2 down-regulated
BiNGO analysis of DOWN-REGULATED genes in ami1-2
File created with bingo (c) on Apr 11, 2020 at 1:11:53 PM
ontology: namespace
curator: bingo
Selected ontology file : bundle://124.0:1/data/GO_Biological_Process
Selected annotation file : bundle://124.0:1/data/A_thaliana_default
Discarded evidence codes :
Overrepresentation
Selected statistical test : Hypergeometric test
Selected correction : Benjamini & Hochberg False Discovery Rate (FDR) correction
Selected significance level : 0.05
Testing option : Use whole annotation as reference set
The selected cluster :
AT1G80160	AT1G09380	AT3G23150	AT3G52110	AT2G28190	AT4G37290	AT5G44190	AT3G46940	AT1G49230	AT4G37240	AT3G10190	AT4G11650	AT2G01300	AT2G23810	AT3G45650	AT2G42610	AT5G38780	AT1G73260	AT4G02330	AT2G29350	AT4G19690	AT1G21910	AT3G27540	AT1G64640	AT1G66140	AT3G23740	AT3G18250	AT2G19620	AT1G12520	AT3G04720	AT3G15530	AT5G36710	AT3G63210	AT5G02480	AT3G45640	AT3G60140	AT5G10580	AT5G13170	AT2G26190	AT1G31290	AT5G65390	AT1G56150	AT1G73805	AT1G65500	AT5G45340	AT3G26200	AT5G52750	AT1G55265	AT1G73800	AT4G02080
No annotations were retrieved for the following entities:
AT2G26190	AT1G31290	AT5G65390	AT1G09380	AT4G02330	AT1G62763	AT3G26200	AT1G64640	AT5G52750	AT4G37290	AT1G73800	AT3G51280	AT1G49230	AT4G37240	AT3G10190	AT3G15530	AT5G02480	AT1G23030	AT3G12870	AT5G13170	AT4G37310
GO-ID	p-value	corr p-value	x	n	X	N	Description	Genes in test set
9262	0.00013231	0.017403	2	6	67	22304	deoxyribonucleotide metabolic process	AT3G46940|AT3G27060
42435	0.00018711	0.017403	3	37	67	22304	indole derivative biosynthetic process	AT3G45640|AT1G18570|AT1G08980
10033	0.00024482	0.017403	11	1037	67	22304	response to organic substance	AT5G64900|AT2G17040|AT1G56150|AT2G46400|AT3G63210|AT3G45640|AT1G18570|AT1G28370|AT1G73260|AT3G16720|AT3G04720
42430	0.00025451	0.017403	3	41	67	22304	indole and derivative metabolic process	AT3G45640|AT1G18570|AT1G08980
42434	0.00025451	0.017403	3	41	67	22304	indole derivative metabolic process	AT3G45640|AT1G18570|AT1G08980
10200	0.00027284	0.017403	4	104	67	22304	response to chitin	AT2G17040|AT2G46400|AT3G45640|AT3G16720
50896	0.00031237	0.017403	21	3207	67	22304	response to stimulus	AT3G01470|AT1G56150|AT4G19690|AT5G45340|AT2G28190|AT1G28370|AT4G09420|AT3G04720|AT5G64900|AT2G17040|AT3G46940|AT2G46400|AT4G11650|AT3G63210|AT3G45640|AT3G45650|AT1G18570|AT1G73260|AT3G27060|AT3G16720|AT1G07610
42221	0.00047267	0.023042	14	1710	67	22304	response to chemical stimulus	AT1G56150|AT5G45340|AT2G28190|AT1G28370|AT3G04720|AT5G64900|AT2G17040|AT2G46400|AT3G63210|AT3G45640|AT1G18570|AT1G73260|AT3G16720|AT1G07610
9723	0.00054854	0.02377	4	125	67	22304	response to ethylene stimulus	AT5G64900|AT1G18570|AT1G28370|AT3G04720
9617	0.00079109	0.030852	5	241	67	22304	response to bacterium	AT4G11650|AT4G19690|AT3G45640|AT1G18570|AT1G73260
65007	0.00099597	0.035312	20	3243	67	22304	biological regulation	AT3G01470|AT4G19690|AT1G21910|AT3G23150|AT1G66400|AT5G44190|AT1G66140|AT1G28370|AT4G09420|AT1G12520|AT1G32940|AT2G17040|AT5G04150|AT2G46400|AT3G45640|AT1G44110|AT3G47640|AT1G18570|AT1G08980|AT3G27060
6970	0.0010883	0.035371	6	388	67	22304	response to osmotic stress	AT3G01470|AT4G11650|AT3G45640|AT1G18570|AT1G73260|AT3G04720
46688	0.001631	0.04893	2	20	67	22304	response to copper ion	AT2G28190|AT1G07610
[truncated: 38 more columns]

## Sheet: AMI1ind-2 up-regulated
BiNGO analysis of UP-REGULATED genes in AMI1ind-2
File created with bingo (c) on Apr 11, 2020 at 1:08:35 PM
ontology: namespace
curator: bingo
Selected ontology file : bundle://124.0:1/data/GO_Biological_Process
Selected annotation file : bundle://124.0:1/data/A_thaliana_default
Discarded evidence codes :
Overrepresentation
Selected statistical test : Hypergeometric test
Selected correction : Benjamini & Hochberg False Discovery Rate (FDR) correction
Selected significance level : 0.05
Testing option : Use whole annotation as reference set
The selected cluster :
AT3G59900	AT4G03510	AT5G46330	AT1G60270	AT5G27930	AT1G14250	AT2G34070	AT1G68550	AT4G01570	AT5G25070	AT4G16146	AT3G60690	AT1G69760	AT5G04250	AT4G32190	AT3G13460	AT3G48565	AT1G74310	AT2G22080	AT1G54260	AT1G05410	AT1G06180	AT1G07030	AT5G65640	AT5G10820	AT2G21540	AT5G57110	AT1G76620	AT5G61960	AT3G13350	AT4G32400	AT1G36160	AT3G13910	AT3G18920	AT4G14990	AT1G64405	AT2G34730	AT1G64890	AT4G02400	AT4G05110	AT2G36350	AT5G65310	AT1G61380	AT5G45260	AT5G46590	AT2G38530	AT1G11400	AT2G39980	AT5G57120	AT1G21680
AT5G53290	AT4G03430	AT5G27610	AT3G22380	AT3G07660	AT3G25890	AT1G29395	AT3G05800	AT1G12710	AT1G29270	AT1G28060	AT4G03550	AT1G15425	AT1G10410	AT1G30820	AT5G55120	AT5G07320	AT1G77740	AT5G51440	AT4G31980	AT4G30650	AT1G71080	AT4G12020	AT5G47990	AT1G15670	AT1G58200	AT5G24570	AT5G60030	AT1G72500	AT2G38400	AT1G29160	AT1G53920	AT1G48330	AT1G21670	AT3G10040	AT1G04990	AT4G31750	AT2G46260	AT1G22640	AT5G54280	AT2G32990	AT1G15520	AT4G25520	AT3G02550	AT1G62030	AT2G39705	AT5G65630	AT5G55700	AT3G21750	AT5G17910
No annotations were retrieved for the following entities:
AT1G64950	AT1G08050	AT1G60270	AT5G27930	AT3G59820	AT1G10050	AT3G57520	AT5G46250	AT1G15425	AT1G10410	AT1G52000	AT4G32190	AT3G13460	AT3G48565	AT1G74750	AT5G28300	AT2G43620	AT3G10550	AT1G21980	AT5G26595	AT2G30400	AT2G38000	AT5G17600	AT5G60030	AT1G72500	AT2G38400	AT5G12400	AT3G13350	AT2G27200	AT1G04990	AT2G46260	AT3G18920	AT4G19120	AT2G02160	AT5G42590	AT2G34730	AT1G10390	AT5G48250	AT3G02750	AT2G18440	AT2G39980	AT5G06570	AT2G42270	AT1G29400	AT3G63460	AT4G12400	AT5G53485	AT3G14890	AT2G36080	AT5G50450
GO-ID	p-value	corr p-value	x	n	X	N	Description	Genes in test set
50896	1.4181e-09	7.358e-07	77	3207	271	22304	response to stimulus	AT3G59900|AT5G46330|AT4G29940|AT4G03430|AT5G25110|AT3G09440|AT1G10170|AT5G25350|AT1G29395|AT4G40060|AT5G09590|AT3G05800|AT4G03550|AT5G55120|AT3G60690|AT2G02950|AT2G28900|AT1G74310|AT5G51440|AT2G22080|AT1G69600|AT4G30650|AT1G04120|AT2G40350|AT4G12020|AT1G06180|AT1G58200|AT1G32870|AT5G57110|AT2G45210|AT2G22430|AT4G19600|AT3G47620|AT2G38290|AT1G05560|AT2G42620|AT4G31750|AT1G36160|AT1G54050|AT1G22640…
42221	1.8213e-09	7.358e-07	51	1710	271	22304	response to chemical stimulus	AT3G59900|AT4G29940|AT3G09440|AT1G10170|AT5G25350|AT1G29395|AT5G09590|AT3G05800|AT4G03550|AT5G55120|AT3G60690|AT2G28900|AT1G74310|AT2G22080|AT1G69600|AT1G06180|AT2G45210|AT2G22430|AT3G47620|AT1G05560|AT2G42620|AT1G36160|AT1G54050|AT1G22640|AT1G15520|AT5G44210|AT5G65310|AT3G24500|AT2G18170|AT4G37580|AT5G39610|AT1G25560|AT1G75580|AT4G16760|AT4G15230|AT4G28720|AT4G03400|AT5G52640|AT1G28130|AT5G17300…
9719	1.0139e-08	2.7309e-06	32	835	271	22304	response to endogenous stimulus	AT3G59900|AT1G15520|AT4G29940|AT5G44210|AT5G25350|AT1G29395|AT5G65310|AT3G05800|AT3G24500|AT5G55120|AT3G60690|AT4G37580|AT2G28900|AT1G25560|AT1G75580|AT1G06180|AT4G28720|AT4G03400|AT1G28130|AT5G17300|AT1G16540|AT5G67480|AT2G45210|AT2G19450|AT4G30080|AT5G59430|AT2G22430|AT1G49720|AT1G73730|AT3G47620|AT1G36160|AT1G22640
9725	1.9309e-08	3.9004e-06	30	767	271	22304	response to hormone stimulus	AT3G59900|AT1G15520|AT4G29940|AT5G44210|AT5G25350|AT1G29395|AT5G65310|AT3G05800|AT3G24500|AT3G60690|AT4G37580|AT1G25560|AT1G75580|AT1G06180|AT4G28720|AT4G03400|AT1G28130|AT5G17300|AT1G16540|AT5G67480|AT2G45210|AT2G19450|AT4G30080|AT5G59430|AT2G22430|AT1G49720|AT1G73730|AT3G47620|AT1G36160|AT1G22640
9408	7.1461e-08	1.1548e-05	12	131	271	22304	response to heat	AT1G74310|AT5G52640|AT1G16030|AT5G51440|AT3G09350|AT5G09590|AT1G77000|AT1G16540|AT1G54050|AT2G46240|AT3G24500|AT2G40350
10033	1.4936e-07	2.0113e-05	34	1037	271	22304	response to organic substance	AT3G59900|AT1G15520|AT4G29940|AT5G44210|AT5G25350|AT1G29395|AT5G65310|AT3G05800|AT4G03550|AT3G24500|AT5G55120|AT3G60690|AT4G37580|AT2G28900|AT1G25560|AT1G75580|AT1G06180|AT4G28720|AT4G03400|AT1G28130|AT5G17300|AT1G16540|AT5G67480|AT2G45210|AT2G19450|AT4G30080|AT5G59430|AT2G22430|AT1G49720|AT1G73730|AT3G47620|AT1G05560|AT1G36160|AT1G22640
9628	2.8005e-07	3.2326e-05	36	1168	271	22304	response to abiotic stimulus	AT4G03430|AT1G10170|AT1G29395|AT4G40060|AT5G09590|AT3G24500|AT2G02950|AT4G37580|AT5G39610|AT2G28900|AT1G25560|AT1G74310|AT5G51440|AT3G09350|AT1G69600|AT1G77000|AT4G30650|AT1G04120|AT2G40350|AT1G06180|AT4G03400|AT5G52640|AT1G58200|AT5G24470|AT1G16540|AT1G32870|AT2G19450|AT5G59430|AT2G22430|AT1G29410|AT1G16030|AT2G42620|AT1G54050|AT2G46240|AT1G22640|AT5G42900
9266	4.6612e-07	4.7078e-05	18	359	271	22304	response to temperature stimulus	AT4G03430|AT5G52640|AT1G29395|AT5G09590|AT1G16540|AT3G24500|AT2G19450|AT2G28900|AT1G74310|AT1G16030|AT5G51440|AT3G09350|AT1G77000|AT4G30650|AT1G54050|AT2G46240|AT5G42900|AT2G40350
65007	7.0219e-07	6.3041e-05	70	3243	271	22304	biological regulation	AT3G59900|AT5G46330|AT4G29940|AT3G22380|AT1G10170|AT3G25890|AT3G25730|AT5G25350|AT1G68550|AT4G40060|AT1G68990|AT2G22800|AT3G05800|AT4G03550|AT2G24500|AT2G02950|AT1G04120|AT2G40350|AT4G12020|AT1G06180|AT3G06620|AT4G23050|AT1G61690|AT5G65640|AT1G29160|AT3G61150|AT2G22430|AT4G19600|AT2G25620|AT5G57630|AT3G47620|AT5G61960|AT3G10040|AT2G42620|AT1G76580|AT1G22640|AT5G25810|AT3G05660|AT5G44210|AT5G65310…
50789	1.3161e-06	0.00010634	62	2783	271	22304	regulation of biological process	AT3G59900|AT5G46330|AT4G29940|AT3G22380|AT1G10170|AT3G25890|AT3G25730|AT5G25350|AT1G68550|AT4G40060|AT2G22800|AT3G05800|AT4G03550|AT2G24500|AT2G02950|AT2G40350|AT4G12020|AT1G06180|AT3G06620|AT4G23050|AT1G61690|AT5G65640|AT1G29160|AT3G61150|AT2G22430|AT4G19600|AT2G25620|AT5G57630|AT3G47620|AT5G61960|AT3G10040|AT2G42620|AT1G76580|AT1G22640|AT3G05660|AT5G44210|AT5G65310|AT3G14180|AT3G24500|AT5G46590…
50794	1.0109e-05	0.00074253	54	2448	271	22304	regulation of cellular process	AT3G59900|AT5G46330|AT4G29940|AT1G10170|AT3G25890|AT3G25730|AT5G25350|AT1G68550|AT4G40060|AT2G22800|AT3G05800|AT2G24500|AT2G02950|AT2G40350|AT4G12020|AT1G06180|AT3G06620|AT4G23050|AT1G61690|AT5G65640|AT1G29160|AT3G61150|AT2G22430|AT4G19600|AT5G57630|AT3G47620|AT5G61960|AT3G10040|AT1G76580|AT1G22640|AT3G05660|AT5G44210|AT5G65310|AT3G14180|AT3G24500|AT5G46590|AT1G69580|AT2G18170|AT1G52260|AT1G21200…
45449	2.014e-05	0.0012746	37	1468	271	22304	regulation of transcription	AT4G29940|AT5G44210|AT1G10170|AT3G25890|AT3G25730|AT5G65310|AT1G68550|AT4G40060|AT2G22800|AT3G05800|AT3G14180|AT3G24500|AT5G46590|AT2G24500|AT1G69580|AT1G21200|AT2G27230|AT2G40350|AT4G12020|AT1G06180|AT3G06620|AT3G07650|AT1G55110|AT5G65640|AT5G17300|AT1G29160|AT3G61150|AT2G22430|AT1G49720|AT1G73730|AT3G47620|AT3G18100|AT3G10040|AT1G76580|AT3G13810|AT1G22640|AT5G53290
9755	2.0506e-05	0.0012746	12	224	271	22304	hormone-mediated signaling pathway	AT4G28720|AT2G22430|AT4G37580|AT1G49720|AT1G73730|AT5G44210|AT1G25560|AT5G65310|AT5G17300|AT3G05800|AT1G16540|AT3G24500
32870	2.339e-05	0.0013499	12	227	271	22304	cellular response to hormone stimulus	AT4G28720|AT2G22430|AT4G37580|AT1G49720|AT1G73730|AT5G44210|AT1G25560|AT5G65310|AT5G17300|AT3G05800|AT1G16540|AT3G24500
6950	2.9529e-05	0.0015906	43	1853	271	22304	response to stress	AT5G46330|AT3G05660|AT4G03430|AT5G25110|AT1G10170|AT1G29395|AT5G09590|AT4G22212|AT5G45260|AT4G03550|AT3G24500|AT2G18170|AT5G39610|AT2G28900|AT1G74310|AT5G51440|AT3G09350|AT2G22080|AT1G69600|AT1G77000|AT4G30650|AT1G04120|AT4G16760|AT2G40350|AT4G12020|AT1G06180|AT5G52640|AT1G58200|AT5G16970|AT5G61780|AT1G16540|AT2G19450|AT5G59430|AT2G22330|AT2G22430|AT1G49720|AT1G16030|AT2G42620|AT4G31750|AT1G54050…
10556	3.3858e-05	0.0017098	37	1504	271	22304	regulation of macromolecule biosynthetic process	AT4G29940|AT5G44210|AT1G10170|AT3G25890|AT3G25730|AT5G65310|AT1G68550|AT4G40060|AT2G22800|AT3G05800|AT3G14180|AT3G24500|AT5G46590|AT2G24500|AT1G69580|AT1G21200|AT2G27230|AT2G40350|AT4G12020|AT1G06180|AT3G06620|AT3G07650|AT1G55110|AT5G65640|AT5G17300|AT1G29160|AT3G61150|AT2G22430|AT1G49720|AT1G73730|AT3G47620|AT3G18100|AT3G10040|AT1G76580|AT3G13810|AT1G22640|AT5G53290
9733	4.4932e-05	0.0020936	13	282	271	22304	response to auxin stimulus	AT3G59900|AT4G03400|AT4G29940|AT1G28130|AT5G17300|AT1G16540|AT5G67480|AT2G45210|AT4G30080|AT5G59430|AT3G60690|AT4G37580|AT1G75580
19219	4.6639e-05	0.0020936	37	1527	271	22304	regulation of nucleobase, nucleoside, nucleotide and nucleic acid metabolic process	AT4G29940|AT5G44210|AT1G10170|AT3G25890|AT3G25730|AT5G65310|AT1G68550|AT4G40060|AT2G22800|AT3G05800|AT3G14180|AT3G24500|AT5G46590|AT2G24500|AT1G69580|AT1G21200|AT2G27230|AT2G40350|AT4G12020|AT1G06180|AT3G06620|AT3G07650|AT1G55110|AT5G65640|AT5G17300|AT1G29160|AT3G61150|AT2G22430|AT1G49720|AT1G73730|AT3G47620|AT3G18100|AT3G10040|AT1G76580|AT3G13810|AT1G22640|AT5G53290
31326	5.5678e-05	0.0022494	37	1540	271	22304	regulation of cellular biosynthetic process	AT4G29940|AT5G44210|AT1G10170|AT3G25890|AT3G25730|AT5G65310|AT1G68550|AT4G40060|AT2G22800|AT3G05800|AT3G14180|AT3G24500|AT5G46590|AT2G24500|AT1G69580|AT1G21200|AT2G27230|AT2G40350|AT4G12020|AT1G06180|AT3G06620|AT3G07650|AT1G55110|AT5G65640|AT5G17300|AT1G29160|AT3G61150|AT2G22430|AT1G49720|AT1G73730|AT3G47620|AT3G18100|AT3G10040|AT1G76580|AT3G13810|AT1G22640|AT5G53290
9889	5.5678e-05	0.0022494	37	1540	271	22304	regulation of biosynthetic process	AT4G29940|AT5G44210|AT1G10170|AT3G25890|AT3G25730|AT5G65310|AT1G68550|AT4G40060|AT2G22800|AT3G05800|AT3G14180|AT3G24500|AT5G46590|AT2G24500|AT1G69580|AT1G21200|AT2G27230|AT2G40350|AT4G12020|AT1G06180|AT3G06620|AT3G07650|AT1G55110|AT5G65640|AT5G17300|AT1G29160|AT3G61150|AT2G22430|AT1G49720|AT1G73730|AT3G47620|AT3G18100|AT3G10040|AT1G76580|AT3G13810|AT1G22640|AT5G53290
51171	5.956e-05	0.0022916	37	1545	271	22304	regulation of nitrogen compound metabolic process	AT4G29940|AT5G44210|AT1G10170|AT3G25890|AT3G25730|AT5G65310|AT1G68550|AT4G40060|AT2G22800|AT3G05800|AT3G14180|AT3G24500|AT5G46590|AT2G24500|AT1G69580|AT1G21200|AT2G27230|AT2G40350|AT4G12020|AT1G06180|AT3G06620|AT3G07650|AT1G55110|AT5G65640|AT5G17300|AT1G29160|AT3G61150|AT2G22430|AT1G49720|AT1G73730|AT3G47620|AT3G18100|AT3G10040|AT1G76580|AT3G13810|AT1G22640|AT5G53290
71495	6.9693e-05	0.0025596	12	254	271	22304	cellular response to endogenous stimulus	AT4G28720|AT2G22430|AT4G37580|AT1G49720|AT1G73730|AT5G44210|AT1G25560|AT5G65310|AT5G17300|AT3G05800|AT1G16540|AT3G24500
10468	9.6196e-05	0.0033794	38	1642	271	22304	regulation of gene expression	AT4G29940|AT5G44210|AT1G10170|AT3G25890|AT3G25730|AT5G65310|AT1G68550|AT4G40060|AT2G22800|AT3G05800|AT3G14180|AT3G24500|AT5G46590|AT2G24500|AT1G69580|AT5G39610|AT1G21200|AT2G27230|AT2G40350|AT4G12020|AT1G06180|AT3G06620|AT3G07650|AT1G55110|AT5G65640|AT5G17300|AT1G29160|AT3G61150|AT2G22430|AT1G49720|AT1G73730|AT3G47620|AT3G18100|AT3G10040|AT1G76580|AT3G13810|AT1G22640|AT5G53290
9851	0.0001084	0.0036494	4	21	271	22304	auxin biosynthetic process	AT4G28720|AT2G22330|AT5G17300|AT1G08980
80090	0.00012807	0.0041392	37	1604	271	22304	regulation of primary metabolic process	AT4G29940|AT5G44210|AT1G10170|AT3G25890|AT3G25730|AT5G65310|AT1G68550|AT4G40060|AT2G22800|AT3G05800|AT3G14180|AT3G24500|AT5G46590|AT2G24500|AT1G69580|AT1G21200|AT2G27230|AT2G40350|AT4G12020|AT1G06180|AT3G06620|AT3G07650|AT1G55110|AT5G65640|AT5G17300|AT1G29160|AT3G61150|AT2G22430|AT1G49720|AT1G73730|AT3G47620|AT3G18100|AT3G10040|AT1G76580|AT3G13810|AT1G22640|AT5G53290
70887	0.00014634	0.0042811	14	361	271	22304	cellular response to chemical stimulus	AT4G28720|AT5G44210|AT1G29395|AT5G65310|AT5G17300|AT3G05800|AT1G16540|AT4G03550|AT3G24500|AT2G22430|AT4G37580|AT1G49720|AT1G73730|AT1G25560
9723	0.00014792	0.0042811	8	125	271	22304	response to ethylene stimulus	AT1G15520|AT5G59430|AT4G37580|AT1G73730|AT5G44210|AT1G25560|AT5G25350|AT3G24500
9607	0.00014836	0.0042811	18	550	271	22304	response to biotic stimulus	AT1G15520|AT5G46330|AT5G25110|AT1G10170|AT5G52640|AT5G09590|AT1G16540|AT5G45260|AT4G03550|AT5G57110|AT3G15352|AT2G22330|AT4G19600|AT2G38290|AT4G30650|AT4G31750|AT4G16760|AT2G46240
60255	0.00016327	0.0045492	38	1685	271	22304	regulation of macromolecule metabolic process	AT4G29940|AT5G44210|AT1G10170|AT3G25890|AT3G25730|AT5G65310|AT1G68550|AT4G40060|AT2G22800|AT3G05800|AT3G14180|AT3G24500|AT5G46590|AT2G24500|AT1G69580|AT5G39610|AT1G21200|AT2G27230|AT2G40350|AT4G12020|AT1G06180|AT3G06620|AT3G07650|AT1G55110|AT5G65640|AT5G17300|AT1G29160|AT3G61150|AT2G22430|AT1G49720|AT1G73730|AT3G47620|AT3G18100|AT3G10040|AT1G76580|AT3G13810|AT1G22640|AT5G53290
71310	0.0001753	0.0047213	13	323	271	22304	cellular response to organic substance	AT4G28720|AT5G44210|AT5G65310|AT5G17300|AT3G05800|AT1G16540|AT4G03550|AT3G24500|AT2G22430|AT4G37580|AT1G49720|AT1G73730|AT1G25560
31323	0.00026448	0.0068936	37	1664	271	22304	regulation of cellular metabolic process	AT4G29940|AT5G44210|AT1G10170|AT3G25890|AT3G25730|AT5G65310|AT1G68550|AT4G40060|AT2G22800|AT3G05800|AT3G14180|AT3G24500|AT5G46590|AT2G24500|AT1G69580|AT1G21200|AT2G27230|AT2G40350|AT4G12020|AT1G06180|AT3G06620|AT3G07650|AT1G55110|AT5G65640|AT5G17300|AT1G29160|AT3G61150|AT2G22430|AT1G49720|AT1G73730|AT3G47620|AT3G18100|AT3G10040|AT1G76580|AT3G13810|AT1G22640|AT5G53290
51707	0.00027341	0.0069035	17	528	271	22304	response to other organism	AT5G46330|AT5G25110|AT1G10170|AT5G52640|AT5G09590|AT1G16540|AT5G45260|AT4G03550|AT5G57110|AT3G15352|AT2G22330|AT4G19600|AT2G38290|AT4G30650|AT4G31750|AT4G16760|AT2G46240
48518	0.00035243	0.0086291	10	218	271	22304	positive regulation of biological process	AT3G59900|AT2G19450|AT4G29940|AT2G22430|AT5G61960|AT5G65310|AT4G40060|AT4G03550|AT2G46240|AT3G24500
48513	0.00053684	0.01261	20	719	271	22304	organ development	AT4G25520|AT5G47990|AT2G39705|AT1G17110|AT1G68990|AT1G34245|AT4G03550|AT5G64050|AT5G09970|AT4G30080|AT4G19600|AT5G39610|AT5G61960|AT2G42620|AT1G36160|AT4G38600|AT5G13180|AT2G27230|AT5G53290|AT4G37740
48731	0.00054623	0.01261	20	720	271	22304	system development	AT4G25520|AT5G47990|AT2G39705|AT1G17110|AT1G68990|AT1G34245|AT4G03550|AT5G64050|AT5G09970|AT4G30080|AT4G19600|AT5G39610|AT5G61960|AT2G42620|AT1G36160|AT4G38600|AT5G13180|AT2G27230|AT5G53290|AT4G37740
6464	0.00058541	0.012836	29	1241	271	22304	protein modification process	AT5G46330|AT1G14650|AT4G18270|AT2G36350|AT3G04810|AT1G61380|AT5G61570|AT1G25320|AT5G35370|AT2G44830|AT4G18140|AT3G06620|AT1G15530|AT1G07570|AT3G04240|AT1G17110|AT5G61560|AT1G16540|AT1G48040|AT1G28390|AT5G65240|AT5G11410|AT5G57630|AT2G45910|AT2G42620|AT5G58380|AT4G31750|AT3G12980|AT5G01850
45941	0.00058778	0.012836	5	56	271	22304	positive regulation of transcription	AT4G29940|AT2G22430|AT5G65310|AT4G40060|AT3G24500
10628	0.00074793	0.015548	5	59	271	22304	positive regulation of gene expression	AT4G29940|AT2G22430|AT5G65310|AT4G40060|AT3G24500
23052	0.000753	0.015548	25	1023	271	22304	signaling	AT5G46330|AT3G05660|AT5G44210|AT5G65310|AT3G05800|AT4G03550|AT3G24500|AT1G25320|AT2G18170|AT2G02950|AT4G37580|AT1G25560|AT4G28720|AT3G06620|AT4G23050|AT1G61690|AT5G17300|AT1G16540|AT3G21700|AT2G22430|AT1G49720|AT1G73730|AT5G57630|AT3G15470|AT5G58380
19222	0.00076971	0.015548	38	1825	271	22304	regulation of metabolic process	AT4G29940|AT5G44210|AT1G10170|AT3G25890|AT3G25730|AT5G65310|AT1G68550|AT4G40060|AT2G22800|AT3G05800|AT3G14180|AT3G24500|AT5G46590|AT2G24500|AT1G69580|AT5G39610|AT1G21200|AT2G27230|AT2G40350|AT4G12020|AT1G06180|AT3G06620|AT3G07650|AT1G55110|AT5G65640|AT5G17300|AT1G29160|AT3G61150|AT2G22430|AT1G49720|AT1G73730|AT3G47620|AT3G18100|AT3G10040|AT1G76580|AT3G13810|AT1G22640|AT5G53290
10557	0.00087145	0.016332	5	61	271	22304	positive regulation of macromolecule biosynthetic process	AT4G29940|AT2G22430|AT5G65310|AT4G40060|AT3G24500
52482	0.00088358	0.016332	3	16	271	22304	defense response by cell wall thickening	AT5G46330|AT2G22330|AT4G03550
52544	0.00088358	0.016332	3	16	271	22304	defense response by callose deposition in cell wall	AT5G46330|AT2G22330|AT4G03550
51704	0.00088936	0.016332	19	694	271	22304	multi-organism process	AT5G46330|AT5G25110|AT1G10170|AT5G52640|AT5G65630|AT5G09590|AT1G68990|AT1G16540|AT5G45260|AT4G03550|AT5G57110|AT3G15352|AT2G22330|AT4G19600|AT2G38290|AT4G30650|AT4G31750|AT4G16760|AT2G46240
7275	0.00096206	0.017274	35	1655	271	22304	multicellular organismal development	AT4G25520|AT2G39705|AT4G40060|AT1G68990|AT1G34245|AT4G03550|AT5G46590|AT4G37580|AT5G39610|AT1G25560|AT4G16760|AT5G13180|AT2G27230|AT4G37740|AT5G47990|AT5G24470|AT1G17110|AT5G61780|AT1G32870|AT5G64050|AT2G21540|AT2G19450|AT5G09970|AT4G30080|AT4G19600|AT1G29410|AT5G61960|AT2G42620|AT4G32400|AT1G36160|AT3G12980|AT2G47990|AT2G46240|AT4G38600|AT5G53290
45935	0.0010095	0.017654	5	63	271	22304	positive regulation of nucleobase, nucleoside, nucleotide and nucleic acid metabolic process	AT4G29940|AT2G22430|AT5G65310|AT4G40060|AT3G24500
9850	0.0010269	0.017654	4	37	271	22304	auxin metabolic process	AT4G28720|AT2G22330|AT5G17300|AT1G08980
51173	0.0010844	0.018177	5	64	271	22304	positive regulation of nitrogen compound metabolic process	AT4G29940|AT2G22430|AT5G65310|AT4G40060|AT3G24500
32501	0.0011023	0.018177	36	1732	271	22304	multicellular organismal process	AT4G25520|AT2G39705|AT4G40060|AT1G68990|AT1G34245|AT4G03550|AT5G46590|AT2G02950|AT4G37580|AT5G39610|AT1G25560|AT4G16760|AT5G13180|AT2G27230|AT4G37740|AT5G47990|AT5G24470|AT1G17110|AT5G61780|AT1G32870|AT5G64050|AT2G21540|AT2G19450|AT5G09970|AT4G30080|AT4G19600|AT1G29410|AT5G61960|AT2G42620|AT4G32400|AT1G36160|AT3G12980|AT2G47990|AT2G46240|AT4G38600|AT5G53290
31328	0.0012463	0.019279	5	66	271	22304	positive regulation of cellular biosynthetic process	AT4G29940|AT2G22430|AT5G65310|AT4G40060|AT3G24500
9891	0.0012463	0.019279	5	66	271	22304	positive regulation of biosynthetic process	AT4G29940|AT2G22430|AT5G65310|AT4G40060|AT3G24500
52542	0.0012646	0.019279	3	18	271	22304	defense response by callose deposition	AT5G46330|AT2G22330|AT4G03550
52543	0.0012646	0.019279	3	18	271	22304	callose deposition in cell wall	AT5G46330|AT2G22330|AT4G03550
42446	0.0013811	0.019832	4	40	271	22304	hormone biosynthetic process	AT4G28720|AT2G22330|AT5G17300|AT1G08980
32502	0.0013912	0.019832	37	1820	271	22304	developmental process	AT4G25520|AT2G39705|AT4G40060|AT1G68990|AT1G34245|AT4G03550|AT5G46590|AT4G37580|AT5G39610|AT1G25560|AT1G77740|AT4G16760|AT5G13180|AT2G27230|AT4G37740|AT5G47990|AT5G24470|AT1G17110|AT5G61780|AT1G32870|AT5G64050|AT2G21540|AT2G19450|AT5G09970|AT4G30080|AT4G19600|AT1G29410|AT5G61960|AT5G11790|AT2G42620|AT4G32400|AT1G36160|AT3G12980|AT2G47990|AT2G46240|AT4G38600|AT5G53290
46394	0.0014091	0.019832	11	307	271	22304	carboxylic acid biosynthetic process	AT2G22330|AT5G55120|AT2G44040|AT2G27150|AT1G29410|AT1G10170|AT5G61780|AT1G36160|AT1G16540|AT1G08980|AT4G16760
16053	0.0014091	0.019832	11	307	271	22304	organic acid biosynthetic process	AT2G22330|AT5G55120|AT2G44040|AT2G27150|AT1G29410|AT1G10170|AT5G61780|AT1G36160|AT1G16540|AT1G08980|AT4G16760
43412	0.0014467	0.019832	30	1378	271	22304	macromolecule modification	AT5G46330|AT1G14650|AT4G18270|AT2G36350|AT3G04810|AT1G61380|AT5G61570|AT1G25320|AT5G35370|AT2G44830|AT4G18140|AT3G06620|AT1G15530|AT4G25730|AT1G07570|AT3G04240|AT1G17110|AT5G61560|AT1G16540|AT1G48040|AT1G28390|AT5G65240|AT5G11410|AT5G57630|AT2G45910|AT2G42620|AT5G58380|AT4G31750|AT3G12980|AT5G01850
48522	0.0014554	0.019832	7	137	271	22304	positive regulation of cellular process	AT4G29940|AT2G22430|AT5G61960|AT5G65310|AT4G40060|AT2G46240|AT3G24500
52386	0.0014883	0.019832	3	19	271	22304	cell wall thickening	AT5G46330|AT2G22330|AT4G03550
42542	0.0015159	0.019832	4	41	271	22304	response to hydrogen peroxide	AT2G18170|AT1G74310|AT1G54050|AT2G46240
10604	0.0015217	0.019832	5	69	271	22304	positive regulation of macromolecule metabolic process	AT4G29940|AT2G22430|AT5G65310|AT4G40060|AT3G24500
23033	0.0017016	0.021824	17	623	271	22304	signaling pathway	AT4G28720|AT5G46330|AT5G44210|AT5G65310|AT5G17300|AT3G05800|AT1G16540|AT4G03550|AT3G24500|AT1G25320|AT3G21700|AT2G22430|AT2G02950|AT4G37580|AT1G49720|AT1G73730|AT1G25560
52545	0.0017353	0.021908	3	20	271	22304	callose localization	AT5G46330|AT2G22330|AT4G03550
9987	0.0018773	0.022995	113	7393	271	22304	cellular process	AT4G03510|AT3G09920|AT5G46330|AT1G14650|AT1G10170|AT5G25350|AT5G61570|AT1G35910|AT2G28900|AT1G74310|AT2G44830|AT1G54260|AT3G04240|AT3G53650|AT5G61560|AT1G28390|AT5G65240|AT5G57990|AT2G44040|AT5G39500|AT5G57630|AT4G32400|AT1G36160|AT3G49160|AT4G18270|AT4G02400|AT5G44210|AT2G36350|AT5G65310|AT3G04810|AT1G34245|AT1G61380|AT5G45260|AT2G38530|AT1G77840|AT5G63530|AT3G14570|AT5G35370|AT4G18140|AT4G16760…
43687	0.0018783	0.022995	25	1093	271	22304	post-translational protein modification	AT5G46330|AT2G36350|AT3G04810|AT1G61380|AT5G61570|AT1G25320|AT5G35370|AT2G44830|AT4G18140|AT3G06620|AT1G15530|AT1G07570|AT1G17110|AT5G61560|AT1G16540|AT1G48040|AT1G28390|AT5G65240|AT5G11410|AT5G57630|AT2G45910|AT2G42620|AT5G58380|AT4G31750|AT5G01850
33037	0.0020064	0.024197	3	21	271	22304	polysaccharide localization	AT5G46330|AT2G22330|AT4G03550
9873	0.0023297	0.027682	4	46	271	22304	ethylene mediated signaling pathway	AT1G73730|AT5G44210|AT1G25560|AT3G24500
71369	0.0025224	0.029538	4	47	271	22304	cellular response to ethylene stimulus	AT1G73730|AT5G44210|AT1G25560|AT3G24500
42742	0.0025627	0.029581	8	193	271	22304	defense response to bacterium	AT5G46330|AT2G22330|AT1G10170|AT5G52640|AT4G31750|AT1G16540|AT5G45260|AT4G03550
31325	0.0026171	0.029783	5	78	271	22304	positive regulation of cellular metabolic process	AT4G29940|AT2G22430|AT5G65310|AT4G40060|AT3G24500
9617	0.0028545	0.032034	9	241	271	22304	response to bacterium	AT3G15352|AT5G46330|AT2G22330|AT1G10170|AT5G52640|AT4G31750|AT1G16540|AT5G45260|AT4G03550
6970	0.002963	0.032796	12	388	271	22304	response to osmotic stress	AT1G06180|AT2G19450|AT5G59430|AT5G39610|AT1G10170|AT1G58200|AT3G09350|AT5G09590|AT4G30650|AT1G16540|AT1G04120|AT1G22640
32787	0.0030235	0.033013	10	290	271	22304	monocarboxylic acid metabolic process	AT2G22330|AT2G27150|AT1G10170|AT1G05560|AT5G61780|AT1G36160|AT1G16540|AT1G08980|AT4G16760|AT1G22640
9893	0.0030843	0.033228	5	81	271	22304	positive regulation of metabolic process	AT4G29940|AT2G22430|AT5G65310|AT4G40060|AT3G24500
48583	0.0031437	0.033422	7	157	271	22304	regulation of response to stimulus	AT2G22330|AT2G22430|AT3G07650|AT2G25620|AT5G25350|AT5G65310|AT4G03550
48367	0.003842	0.040316	10	300	271	22304	shoot development	AT4G19600|AT2G39705|AT2G42620|AT1G17110|AT1G34245|AT1G36160|AT4G03550|AT4G38600|AT5G53290|AT4G37740
45037	0.0039243	0.040502	2	8	271	22304	protein import into chloroplast stroma	AT2G28900|AT1G16540
9416	0.00396	0.040502	13	455	271	22304	response to light stimulus	AT4G03400|AT1G10170|AT5G24470|AT4G40060|AT1G32870|AT2G02950|AT4G37580|AT1G29410|AT1G25560|AT1G74310|AT2G42620|AT1G54050|AT2G46240
22621	0.0042148	0.042569	10	304	271	22304	shoot system development	AT4G19600|AT2G39705|AT2G42620|AT1G17110|AT1G34245|AT1G36160|AT4G03550|AT4G38600|AT5G53290|AT4G37740
6796	0.0042879	0.042757	22	979	271	22304	phosphate metabolic process	AT3G06620|AT5G46330|AT1G15530|AT1G07570|AT2G36350|AT3G04810|AT5G61560|AT1G61380|AT5G61570|AT1G48040|AT1G28390|AT5G65240|AT5G11410|AT1G25320|AT5G57630|AT2G45910|AT5G58380|AT5G35370|AT2G44830|AT4G31750|AT4G18140|AT5G01850
6793	0.0043392	0.042757	22	980	271	22304	phosphorus metabolic process	AT3G06620|AT5G46330|AT1G15530|AT1G07570|AT2G36350|AT3G04810|AT5G61560|AT1G61380|AT5G61570|AT1G48040|AT1G28390|AT5G65240|AT5G11410|AT1G25320|AT5G57630|AT2G45910|AT5G58380|AT5G35370|AT2G44830|AT4G31750|AT4G18140|AT5G01850
9651	0.0047721	0.046456	11	360	271	22304	response to salt stress	AT1G06180|AT2G19450|AT5G59430|AT5G39610|AT1G10170|AT3G09350|AT5G09590|AT4G30650|AT1G16540|AT1G04120|AT1G22640
51641	0.0050481	0.048071	12	415	271	22304	cellular localization	AT4G03510|AT2G46520|AT5G46330|AT2G22330|AT2G28900|AT5G24470|AT4G32400|AT5G61780|AT1G16540|AT4G03550|AT5G53290|AT5G54280
51179	0.005057	0.048071	31	1566	271	22304	localization	AT4G03510|AT1G15520|AT5G46330|AT1G64890|AT4G05110|AT4G03550|AT2G38530|AT2G47600|AT2G28900|AT5G07320|AT1G28010|AT4G15230|AT3G55110|AT1G07030|AT1G70300|AT4G27590|AT5G24470|AT5G61780|AT1G16540|AT5G10820|AT2G21540|AT2G46520|AT2G22330|AT2G38290|AT2G42620|AT1G44750|AT1G75370|AT4G32400|AT1G05300|AT5G53290|AT5G54280
9314	0.0052673	0.049488	13	471	271	22304	response to radiation	AT4G03400|AT1G10170|AT5G24470|AT4G40060|AT1G32870|AT2G02950|AT4G37580|AT1G29410|AT1G25560|AT1G74310|AT2G42620|AT1G54050|AT2G46240
[truncated: 205 more columns]

## Sheet: AMI1ind-2 down-regulated
BiNGO analysis of DOWN-REGULATED genes in AMI1ind-2
File created with bingo (c) on Apr 11, 2020 at 1:09:52 PM
ontology: namespace
curator: bingo
Selected ontology file : bundle://124.0:1/data/GO_Biological_Process
Selected annotation file : bundle://124.0:1/data/A_thaliana_default
Discarded evidence codes :
Overrepresentation
Selected statistical test : Hypergeometric test
Selected correction : Benjamini & Hochberg False Discovery Rate (FDR) correction
Selected significance level : 0.05
Testing option : Use whole annotation as reference set
The selected cluster :
AT3G05165	AT4G01450	AT1G55360	AT5G62140	AT2G37460	AT1G19025	AT1G66130	AT5G49280	AT4G24570	AT4G38850	AT4G36550	AT1G19150	AT1G69880	AT4G15975	AT2G03200	AT3G56400	AT4G04830	AT5G17680	AT3G56880	AT2G39650	AT3G19580	AT3G18250	AT1G72940	AT5G26030	AT5G27360	AT1G67470	AT4G14750	AT4G33050	AT3G44630	AT1G69890	AT1G02810	AT5G06320	AT3G45960	AT3G07360	AT3G06390	AT1G78000	AT2G24130	AT2G25460	AT4G26530	AT1G73805	AT1G34760	AT2G40610	AT5G41100	AT3G54430	AT3G53100	AT1G73800	AT1G72950	AT5G63130	AT1G68450	AT5G27350
AT3G04290	AT4G17260	AT5G20410	AT2G41010	AT2G41250	AT3G61190	AT5G17350	AT1G63120	AT5G40690	AT2G27080	AT4G08300	AT5G64660	AT1G10990	AT2G17040	AT5G04150	AT2G18370	AT1G77640	AT1G75100	AT5G06330	AT5G50130	AT1G20310	AT1G07135	AT4G18340	AT4G30430	AT1G73040	AT2G33850	AT5G16250	AT3G50280	AT5G17220	AT1G65310	AT4G17490	AT1G66400	AT1G19210	AT5G64890	AT1G56720	AT4G27030	AT2G18230	AT3G44610	AT5G25090	AT5G05250	AT3G44970	AT2G15090	AT4G27280	AT5G54740	AT4G19420	AT1G23710	AT4G30440	AT5G50260	AT2G44500	AT2G40140
AT3G26960	AT3G58990	AT2G32030	AT1G72790	AT2G44370	AT3G48740	AT3G44260	AT3G45230	AT5G05960	AT2G47880	AT1G25400	AT2G21050	AT1G59590	AT1G32170	AT5G43370	AT1G62400	AT2G38940	AT5G23020	AT3G02885	AT3G54040	AT5G24590	AT4G00050	AT5G66230	AT3G02640	AT4G23670	AT1G03400	AT1G25530	AT2G05810	AT2G43290	AT1G48750	AT3G47640	AT5G61900	AT2G24550	AT5G01015	AT5G54380	AT4G23680	AT1G12030	AT2G32090	AT2G34390	AT3G01440	AT4G01250	AT5G58630	AT4G16985	AT3G61980	AT2G05940	AT5G37770	AT2G23130	AT3G43190	AT4G14560	AT1G35140
No annotations were retrieved for the following entities:
AT2G31120	AT3G05165	AT4G01450	AT2G36410	AT1G62290	AT2G37460	AT5G60520	AT1G73220	AT4G35060	AT4G15975	AT4G22710	AT1G03870	AT3G50930	AT5G01710	AT1G20823	AT4G07820	AT1G30690	AT1G64640	AT5G14450	AT5G25460	AT3G25600	AT4G14750	AT3G44630	AT3G59080	AT3G15530	AT3G09020	AT5G58680	AT2G26190	AT1G34760	AT3G26200	AT3G53100	AT5G52750	AT1G73800	AT2G44370	AT4G02090	AT3G44260	AT2G47880	AT1G23740	AT1G59590	AT5G66070	AT5G60490	AT1G17990	AT1G59910	AT4G02075	AT5G46480	AT4G09030	AT2G47930	AT2G05810	AT4G33070	AT2G28630
GO-ID	p-value	corr p-value	x	n	X	N	Description	Genes in test set
10200	2.3633e-21	2.1648e-18	27	104	504	22305	response to chitin	AT3G55980|AT2G38470|AT5G64660|AT4G01250|AT2G17040|AT3G46600|AT4G37260|AT4G18880|AT3G18710|AT3G56400|AT3G50060|AT4G17490|AT2G35930|AT3G49530|AT5G27420|AT3G19580|AT5G47230|AT4G33050|AT5G51190|AT1G27730|AT2G46400|AT3G45640|AT4G23810|AT2G44840|AT2G40140|AT4G37610|AT3G16720
9743	6.3094e-18	2.8897e-15	30	177	504	22305	response to carbohydrate stimulus	AT3G55980|AT3G62410|AT2G38470|AT5G64660|AT4G01250|AT2G17040|AT1G74670|AT3G46600|AT4G34390|AT4G37260|AT4G18880|AT3G18710|AT3G56400|AT3G50060|AT4G17490|AT2G35930|AT3G49530|AT5G27420|AT3G19580|AT5G47230|AT4G33050|AT5G51190|AT1G27730|AT2G46400|AT3G45640|AT4G23810|AT2G44840|AT2G40140|AT4G37610|AT3G16720
50896	2.2293e-15	6.8067e-13	140	3208	504	22305	response to stimulus	AT3G51860|AT2G28190|AT1G32920|AT4G38850|AT5G57220|AT4G37000|AT1G19150|AT1G74670|AT4G11650|AT1G20090|AT3G16570|AT3G16450|AT4G16260|AT2G22240|AT4G17870|AT3G56400|AT5G17680|AT5G44680|AT5G49730|AT3G19580|AT1G72940|AT5G26030|AT4G20260|AT4G33050|AT1G27730|AT5G06320|AT4G23810|AT2G43510|AT1G78000|AT2G44840|AT5G24120|AT1G29450|AT1G72950|AT5G27350|AT5G64900|AT3G46600|AT4G34150|AT5G04230|AT1G78410|AT4G34390…
10033	2.8454e-13	6.5159e-11	64	1037	504	22305	response to organic substance	AT5G26920|AT3G55980|AT2G38470|AT4G01250|AT4G38850|AT1G74670|AT3G16570|AT4G18880|AT5G37770|AT1G73260|AT2G22240|AT3G18710|AT4G17870|AT4G14560|AT3G56400|AT3G50060|AT3G57530|AT1G15550|AT2G35930|AT3G19580|AT2G38120|AT2G37030|AT4G08950|AT5G47230|AT2G32020|AT3G04720|AT4G33050|AT1G27730|AT3G45640|AT4G23810|AT2G44840|AT3G52400|AT4G37610|AT4G11280|AT3G61190|AT4G14550|AT1G56150|AT1G29450|AT3G62410|AT5G64660…
6952	1.173e-12	2.149e-10	47	637	504	22305	defense response	AT5G26920|AT3G04210|AT1G72950|AT2G38470|AT5G57220|AT5G64900|AT4G37000|AT4G11650|AT5G04230|AT1G70890|AT5G37770|AT1G73260|AT2G22240|AT4G12480|AT4G19230|AT5G64905|AT3G56400|AT5G45110|AT5G17680|AT1G31580|AT5G22690|AT2G35930|AT3G49530|AT5G45070|AT5G64890|AT1G72940|AT5G24590|AT2G30020|AT2G32140|AT4G20260|AT1G72900|AT4G23670|AT3G04720|AT1G66090|AT5G06320|AT1G18570|AT4G23810|AT3G11650|AT2G43510|AT5G47910…
2376	6.9401e-11	1.0595e-08	28	283	504	22305	immune system process	AT5G26920|AT3G04210|AT1G72950|AT5G64900|AT4G37000|AT4G11650|AT5G37770|AT2G22240|AT3G56400|AT5G45110|AT5G17680|AT5G22690|AT2G35930|AT3G49530|AT5G45070|AT3G18690|AT5G64890|AT1G72940|AT5G24590|AT2G32140|AT1G72900|AT3G04720|AT1G66090|AT5G06320|AT4G23810|AT3G11650|AT5G61900|AT5G58120
6955	1.4164e-10	1.6766e-08	27	272	504	22305	immune response	AT5G26920|AT3G04210|AT1G72950|AT5G64900|AT4G37000|AT4G11650|AT5G37770|AT2G22240|AT3G56400|AT5G45110|AT5G17680|AT5G22690|AT2G35930|AT3G49530|AT5G45070|AT5G64890|AT1G72940|AT5G24590|AT2G32140|AT1G72900|AT3G04720|AT1G66090|AT5G06320|AT4G23810|AT3G11650|AT5G61900|AT5G58120
42221	1.4643e-10	1.6766e-08	81	1710	504	22305	response to chemical stimulus	AT5G26920|AT5G40150|AT3G51860|AT3G55980|AT2G28190|AT2G34390|AT2G38470|AT4G01250|AT2G18980|AT4G38850|AT1G74670|AT3G16570|AT3G16450|AT4G18880|AT5G37770|AT1G73260|AT2G22240|AT3G18710|AT4G17870|AT3G12610|AT4G14560|AT3G56400|AT3G50060|AT3G57530|AT1G15550|AT2G35930|AT3G19580|AT2G38120|AT5G26030|AT2G37030|AT4G08950|AT5G47230|AT2G32020|AT3G04720|AT4G33050|AT1G27730|AT3G45640|AT4G23810|AT2G44840|AT3G52400…
6950	2.3496e-10	2.3913e-08	85	1853	504	22305	response to stress	AT5G26920|AT5G40150|AT2G28190|AT2G34390|AT2G38470|AT2G18980|AT1G32920|AT5G57220|AT4G37000|AT4G11650|AT1G76650|AT3G16450|AT5G37770|AT4G16260|AT1G73260|AT2G22240|AT2G01180|AT3G56400|AT5G17680|AT5G44680|AT3G57530|AT1G31580|AT2G35930|AT3G24550|AT3G19580|AT1G72940|AT5G26030|AT4G25470|AT5G47230|AT2G32140|AT4G20260|AT1G72900|AT3G04720|AT1G27730|AT5G06320|AT3G45640|AT4G23810|AT3G11650|AT2G43510|AT1G78000…
9607	1.2006e-09	1.0997e-07	38	550	504	22305	response to biotic stimulus	AT5G26920|AT3G51860|AT5G27350|AT2G38470|AT1G74930|AT5G57220|AT4G37000|AT4G11650|AT1G70890|AT1G73260|AT2G22240|AT4G12480|AT4G19230|AT2G21050|AT3G56400|AT5G45110|AT4G19690|AT5G40020|AT3G49530|AT3G24550|AT2G38120|AT5G64890|AT5G24590|AT2G30020|AT4G20260|AT4G23670|AT3G04720|AT5G06320|AT3G45640|AT1G18570|AT4G23810|AT3G11650|AT2G43510|AT5G47910|AT5G52020|AT3G52400|AT2G40140|AT4G18210
51707	4.7147e-09	3.926e-07	36	528	504	22305	response to other organism	AT5G26920|AT3G51860|AT5G27350|AT2G38470|AT5G57220|AT4G37000|AT4G11650|AT1G73260|AT2G22240|AT4G12480|AT4G19230|AT2G21050|AT3G56400|AT5G45110|AT4G19690|AT5G40020|AT3G49530|AT3G24550|AT2G38120|AT5G64890|AT5G24590|AT2G30020|AT4G20260|AT4G23670|AT3G04720|AT5G06320|AT3G45640|AT1G18570|AT4G23810|AT3G11650|AT2G43510|AT5G47910|AT5G52020|AT3G52400|AT2G40140|AT4G18210
50832	6.3403e-08	4.8398e-06	15	117	504	22305	defense response to fungus	AT3G56400|AT5G45110|AT2G38470|AT2G30020|AT3G04720|AT5G57220|AT4G11650|AT2G43510|AT5G47910|AT5G52020|AT3G52400|AT2G40140|AT2G22240|AT4G12480|AT4G19230
45087	1.0575e-07	7.4516e-06	22	257	504	22305	innate immune response	AT3G56400|AT5G45110|AT5G26920|AT5G17680|AT3G04210|AT5G22690|AT3G49530|AT5G45070|AT1G72950|AT5G64890|AT1G72940|AT2G32140|AT1G72900|AT3G04720|AT5G64900|AT1G66090|AT4G37000|AT4G11650|AT4G23810|AT5G37770|AT5G61900|AT5G58120
9725	1.3273e-07	8.6846e-06	42	767	504	22305	response to hormone stimulus	AT1G56150|AT1G29450|AT4G25000|AT4G38850|AT5G64900|AT5G57560|AT1G74670|AT4G34390|AT4G37260|AT3G16570|AT1G29440|AT3G48100|AT5G37770|AT4G30270|AT2G22240|AT4G17870|AT4G14560|AT3G50060|AT3G57530|AT4G17490|AT1G15550|AT2G06850|AT5G27420|AT3G19580|AT3G02885|AT2G38120|AT1G28370|AT2G37030|AT4G08950|AT5G47230|AT2G30020|AT2G32020|AT3G04720|AT1G27730|AT1G72360|AT3G45640|AT1G18570|AT2G44840|AT4G37610|AT4G11280…
9719	1.9367e-07	1.1235e-05	44	835	504	22305	response to endogenous stimulus	AT1G56150|AT1G29450|AT4G25000|AT4G38850|AT5G64900|AT5G57560|AT1G74670|AT4G34390|AT4G37260|AT3G16570|AT1G29440|AT3G48100|AT5G37770|AT4G30270|AT2G22240|AT4G17870|AT4G14560|AT3G56400|AT3G50060|AT3G57530|AT4G17490|AT1G15550|AT2G06850|AT5G27420|AT3G19580|AT3G02885|AT2G38120|AT1G28370|AT2G37030|AT4G08950|AT5G47230|AT2G30020|AT2G32020|AT3G04720|AT1G27730|AT1G72360|AT3G45640|AT1G18570|AT2G44840|AT3G52400…
51704	1.9625e-07	1.1235e-05	39	694	504	22305	multi-organism process	AT4G27300|AT5G26920|AT3G51860|AT5G27350|AT2G38470|AT5G57220|AT4G37000|AT4G11650|AT1G20090|AT1G73260|AT2G22240|AT4G12480|AT4G19230|AT2G21050|AT3G56400|AT5G45110|AT4G19690|AT5G40020|AT3G49530|AT3G24550|AT2G38120|AT5G64890|AT5G24590|AT2G30020|AT4G20260|AT4G23670|AT3G04720|AT5G06320|AT3G45640|AT1G18570|AT4G23810|AT3G11650|AT4G34600|AT2G43510|AT5G47910|AT5G52020|AT3G52400|AT2G40140|AT4G18210
9620	5.2902e-07	2.8505e-05	16	156	504	22305	response to fungus	AT3G56400|AT5G45110|AT3G24550|AT2G38470|AT2G30020|AT3G04720|AT5G57220|AT4G11650|AT2G43510|AT5G47910|AT5G52020|AT3G52400|AT2G40140|AT2G22240|AT4G12480|AT4G19230
9628	2.4756e-05	0.0012598	49	1169	504	22305	response to abiotic stimulus	AT2G28190|AT2G30510|AT2G38470|AT1G19150|AT4G11650|AT1G20090|AT3G45650|AT3G16450|AT5G37770|AT4G16260|AT1G73260|AT2G22240|AT3G12610|AT3G57530|AT1G15550|AT2G35930|AT5G49730|AT3G19580|AT2G38120|AT2G30520|AT4G25470|AT5G47230|AT4G20260|AT3G04720|AT1G27730|AT3G45640|AT5G02200|AT5G47910|AT4G17260|AT2G41010|AT4G11280|AT3G61190|AT3G27690|AT5G45340|AT5G24120|AT3G62410|AT5G57560|AT4G34150|AT2G24040|AT3G48100…
9723	2.714e-05	0.0013085	12	125	504	22305	response to ethylene stimulus	AT5G64900|AT3G50060|AT1G72360|AT4G17490|AT4G37260|AT1G18570|AT2G38120|AT1G28370|AT2G44840|AT5G47230|AT4G11280|AT3G04720
9611	5.023e-05	0.0023005	12	133	504	22305	response to wounding	AT5G64900|AT1G27730|AT5G04230|AT3G45640|AT1G76650|AT1G19660|AT3G24550|AT1G74930|AT4G11280|AT1G32920|AT3G61190|AT2G30020
9827	7.1987e-05	0.00314	7	46	504	22305	plant-type cell wall modification	AT2G40610|AT3G45960|AT3G57510|AT4G17030|AT3G29030|AT4G30270|AT1G10550
10941	0.00010148	0.0042251	6	34	504	22305	regulation of cell death	AT4G37000|AT5G47910|AT3G52400|AT5G61900|AT4G11280|AT2G34770
44262	0.00012656	0.0050402	23	428	504	22305	cellular carbohydrate metabolic process	AT4G26530|AT3G01260|AT1G32170|AT4G03210|AT1G65310|AT5G23020|AT3G27540|AT4G25810|AT1G67880|AT1G24280|AT3G62720|AT3G23730|AT5G44480|AT5G57220|AT4G30290|AT5G10100|AT1G18570|AT4G37800|AT4G39770|AT4G14130|AT2G22240|AT3G48580|AT3G43190
2252	0.00013873	0.0052949	5	23	504	22305	immune effector process	AT5G06320|AT2G35930|AT3G11650|AT5G24590|AT2G22240
6073	0.00016996	0.0062273	10	108	504	22305	cellular glucan metabolic process	AT1G32170|AT4G30290|AT4G03210|AT1G65310|AT4G25810|AT4G37800|AT3G62720|AT4G14130|AT3G23730|AT3G48580
44042	0.00021303	0.0073059	10	111	504	22305	glucan metabolic process	AT1G32170|AT4G30290|AT4G03210|AT1G65310|AT4G25810|AT4G37800|AT3G62720|AT4G14130|AT3G23730|AT3G48580
60548	0.00021535	0.0073059	4	14	504	22305	negative regulation of cell death	AT5G47910|AT3G52400|AT5G61900|AT2G34770
71495	0.00023407	0.0076574	16	254	504	22305	cellular response to endogenous stimulus	AT3G56400|AT3G57530|AT4G17490|AT1G15550|AT1G28370|AT5G47230|AT2G30020|AT1G74670|AT1G72360|AT3G45640|AT3G48100|AT2G44840|AT3G52400|AT4G30270|AT4G17870|AT5G54380
9612	0.00028843	0.0091103	4	15	504	22305	response to mechanical stimulus	AT5G57560|AT2G06850|AT5G37770|AT4G11280
9664	0.00037704	0.011512	8	78	504	22305	plant-type cell wall organization	AT5G57560|AT2G40610|AT3G45960|AT3G57510|AT4G17030|AT3G29030|AT4G30270|AT1G10550
9409	0.00041248	0.011807	15	241	504	22305	response to cold	AT3G49530|AT4G25490|AT2G38470|AT4G25470|AT5G47230|AT4G20260|AT1G27730|AT5G57560|AT4G34150|AT3G45640|AT3G16450|AT2G24040|AT5G37770|AT2G40140|AT3G61190
9617	0.00041248	0.011807	15	241	504	22305	response to bacterium	AT3G56400|AT5G45110|AT5G26920|AT4G19690|AT2G38470|AT4G20260|AT4G23670|AT5G57220|AT4G11650|AT5G06320|AT3G45640|AT1G18570|AT4G23810|AT1G73260|AT2G22240
43067	0.00043786	0.012154	5	29	504	22305	regulation of programmed cell death	AT4G37000|AT5G47910|AT3G52400|AT4G11280|AT2G34770
42742	0.00046944	0.012647	13	193	504	22305	defense response to bacterium	AT3G56400|AT5G45110|AT5G26920|AT2G38470|AT4G20260|AT4G23670|AT5G57220|AT4G11650|AT5G06320|AT1G18570|AT4G23810|AT1G73260|AT2G22240
23052	0.00056933	0.0149	40	1023	504	22305	signaling	AT5G47960|AT3G04210|AT1G72950|AT1G66150|AT1G53730|AT1G74670|AT4G34390|AT4G38690|AT3G16570|AT5G41740|AT3G05490|AT3G48100|AT5G37770|AT4G30270|AT4G17870|AT3G12610|AT3G56400|AT5G17680|AT3G57530|AT4G17490|AT1G15550|AT5G22690|AT3G49750|AT5G45070|AT1G28370|AT3G18690|AT1G72940|AT5G47230|AT2G30020|AT2G32140|AT1G72900|AT1G66090|AT1G72360|AT4G15800|AT3G45640|AT2G44840|AT3G52400|AT5G58120|AT1G78280|AT5G54380
9755	0.00061027	0.015528	14	224	504	22305	hormone-mediated signaling pathway	AT3G57530|AT4G17490|AT1G15550|AT1G28370|AT5G47230|AT2G30020|AT1G74670|AT1G72360|AT3G45640|AT3G48100|AT2G44840|AT4G30270|AT4G17870|AT5G54380
9814	0.00063053	0.01561	9	105	504	22305	defense response, incompatible interaction	AT3G56400|AT5G45110|AT4G37000|AT5G26920|AT4G11650|AT3G49530|AT4G23810|AT5G64890|AT3G04720
42545	0.00066753	0.016091	10	128	504	22305	cell wall modification	AT5G57220|AT1G02810|AT2G40610|AT3G45960|AT3G57510|AT1G18570|AT4G17030|AT3G29030|AT4G30270|AT1G10550
32870	0.00069552	0.016336	14	227	504	22305	cellular response to hormone stimulus	AT3G57530|AT4G17490|AT1G15550|AT1G28370|AT5G47230|AT2G30020|AT1G74670|AT1G72360|AT3G45640|AT3G48100|AT2G44840|AT4G30270|AT4G17870|AT5G54380
51607	0.00076232	0.01703	4	19	504	22305	defense response to virus	AT5G06320|AT3G11650|AT5G24590|AT2G22240
6820	0.00077827	0.01703	7	67	504	22305	anion transport	AT5G43370|AT2G38940|AT3G45650|AT2G34390|AT3G12520|AT1G77990|AT1G78000
15698	0.00079278	0.01703	6	49	504	22305	inorganic anion transport	AT5G43370|AT2G38940|AT3G45650|AT3G12520|AT1G77990|AT1G78000
71669	0.00079943	0.01703	10	131	504	22305	plant-type cell wall organization or biogenesis	AT5G57550|AT5G57560|AT1G75500|AT2G40610|AT3G45960|AT3G57510|AT4G17030|AT3G29030|AT4G30270|AT1G10550
9098	0.00087032	0.018119	3	9	504	22305	leucine biosynthetic process	AT5G23020|AT3G58990|AT2G43100
5975	0.00096293	0.019574	32	782	504	22305	carbohydrate metabolic process	AT4G26530|AT3G01260|AT3G28340|AT4G03210|AT2G32090|AT1G67880|AT3G62410|AT1G24280|AT3G23730|AT5G57220|AT4G30290|AT4G19810|AT4G18340|AT4G37800|AT2G22240|AT3G48580|AT3G43190|AT1G32170|AT1G65310|AT5G23020|AT3G57510|AT2G35710|AT3G27540|AT4G25810|AT3G62720|AT5G44480|AT5G10100|AT4G19820|AT1G18570|AT4G30440|AT4G39770|AT4G14130
9637	0.00098296	0.019574	6	51	504	22305	response to blue light	AT1G19150|AT3G27690|AT5G24120|AT2G30510|AT2G30520|AT5G02200
9828	0.0010708	0.02087	5	35	504	22305	plant-type cell wall loosening	AT2G40610|AT3G45960|AT4G17030|AT3G29030|AT4G30270
44264	0.0011919	0.022745	10	138	504	22305	cellular polysaccharide metabolic process	AT1G32170|AT4G30290|AT4G03210|AT1G65310|AT4G25810|AT4G37800|AT3G62720|AT4G14130|AT3G23730|AT3G48580
71555	0.0013637	0.025494	11	165	504	22305	cell wall organization	AT5G57220|AT5G57560|AT1G02810|AT2G40610|AT3G45960|AT3G57510|AT1G18570|AT4G17030|AT3G29030|AT4G30270|AT1G10550
9266	0.0014647	0.026834	18	359	504	22305	response to temperature stimulus	AT3G49530|AT4G25490|AT2G38470|AT4G25470|AT5G47230|AT4G20260|AT1G27730|AT5G57560|AT4G34150|AT3G45640|AT3G16450|AT2G24040|AT5G37770|AT5G47910|AT2G40140|AT2G22240|AT5G61900|AT3G61190
80134	0.0019123	0.034347	7	78	504	22305	regulation of response to stress	AT3G56400|AT3G45640|AT4G23810|AT3G18690|AT3G52400|AT5G61900|AT3G61190
9733	0.0020138	0.035472	15	282	504	22305	response to auxin stimulus	AT1G56150|AT2G06850|AT1G29450|AT2G38120|AT2G37030|AT4G38850|AT5G57560|AT1G29440|AT1G18570|AT5G37770|AT2G22240|AT4G37610|AT4G11280|AT4G14550|AT4G14560
65007	0.0020524	0.035472	97	3243	504	22305	biological regulation	AT4G01610|AT3G51860|AT5G16400|AT5G08330|AT4G37000|AT2G45400|AT1G20090|AT1G69880|AT3G16570|AT2G01420|AT4G36710|AT3G56400|AT5G17680|AT1G21910|AT1G72940|AT1G25550|AT2G42380|AT3G45960|AT4G23810|AT2G44840|AT4G16370|AT5G47960|AT2G40610|AT5G24120|AT1G72950|AT1G66150|AT1G10550|AT3G46600|AT4G37260|AT5G41740|AT1G62400|AT3G56980|AT2G06850|AT5G22690|AT1G28370|AT4G00050|AT5G53570|AT1G18570|AT1G76520|AT3G47640…
43069	0.002167	0.036759	3	12	504	22305	negative regulation of programmed cell death	AT5G47910|AT3G52400|AT2G34770
16138	0.0023043	0.038376	6	60	504	22305	glycoside biosynthetic process	AT5G57220|AT5G10100|AT5G23020|AT1G18570|AT4G39770|AT3G43190
7568	0.0025481	0.040912	7	82	504	22305	aging	AT2G29350|AT2G23810|AT1G17020|AT4G23810|AT4G30430|AT1G63260|AT4G30270
65008	0.0027387	0.040912	24	569	504	22305	regulation of biological quality	AT4G19690|AT2G40610|AT2G06850|AT3G51860|AT4G08930|AT2G38120|AT3G62720|AT1G10550|AT2G17040|AT1G75500|AT2G45400|AT1G20090|AT1G69880|AT3G45960|AT1G76520|AT2G01420|AT4G34600|AT4G17030|AT5G02200|AT3G29030|AT4G16370|AT5G61900|AT3G61190|AT5G54380
9615	0.0027389	0.040912	5	43	504	22305	response to virus	AT5G06320|AT3G11650|AT5G24590|AT2G22240|AT3G04720
6551	0.0027701	0.040912	3	13	504	22305	leucine metabolic process	AT5G23020|AT3G58990|AT2G43100
9082	0.0027701	0.040912	3	13	504	22305	branched chain family amino acid biosynthetic process	AT5G23020|AT3G58990|AT2G43100
5976	0.0029545	0.040912	10	156	504	22305	polysaccharide metabolic process	AT1G32170|AT4G30290|AT4G03210|AT1G65310|AT4G25810|AT4G37800|AT3G62720|AT4G14130|AT3G23730|AT3G48580
71310	0.0029597	0.040912	16	323	504	22305	cellular response to organic substance	AT3G56400|AT3G57530|AT4G17490|AT1G15550|AT1G28370|AT5G47230|AT2G30020|AT1G74670|AT1G72360|AT3G45640|AT3G48100|AT2G44840|AT3G52400|AT4G30270|AT4G17870|AT5G54380
9759	0.0029665	0.040912	2	4	504	22305	indole glucosinolate biosynthetic process	AT5G57220|AT1G18570
30417	0.0029665	0.040912	2	4	504	22305	nicotianamine metabolic process	AT1G56430|AT5G04950
30418	0.0029665	0.040912	2	4	504	22305	nicotianamine biosynthetic process	AT1G56430|AT5G04950
10185	0.0029665	0.040912	2	4	504	22305	regulation of cellular defense response	AT3G52400|AT5G61900
9816	0.0029925	0.040912	4	27	504	22305	defense response to bacterium, incompatible interaction	AT5G45110|AT5G26920|AT4G11650|AT4G23810
31347	0.0034593	0.046599	6	65	504	22305	regulation of defense response	AT3G56400|AT4G23810|AT3G18690|AT3G52400|AT5G61900|AT3G61190
9873	0.0036906	0.048779	5	46	504	22305	ethylene mediated signaling pathway	AT1G72360|AT4G17490|AT1G28370|AT2G44840|AT5G47230
70887	0.0037276	0.048779	17	361	504	22305	cellular response to chemical stimulus	AT3G56400|AT3G57530|AT4G17490|AT1G15550|AT2G28190|AT1G28370|AT5G47230|AT2G30020|AT1G74670|AT1G72360|AT3G45640|AT3G48100|AT2G44840|AT3G52400|AT4G30270|AT4G17870|AT5G54380
[truncated: 205 more columns]

## Sheet: MapMan ami1-2 up-regulated
MapMan analysis of UP-REGULATED genes in ami1-2
GO ID	TF class	Gene ID	Description	log2 rAtio
27.3.3	APETALA2/Ethylene-responsive element binding protein family	At4g32800	AP2 domain-containing transcription factor TINY, putative	0.65
27.3.3	APETALA2/Ethylene-responsive element binding protein family	At1g25560	TEM1 | TEM1 (TEMPRANILLO 1); transcription factor	0.73
27.3.3	APETALA2/Ethylene-responsive element binding protein family	At5g67190	DEAR2 | DEAR2__DREB and EAR motif protein 2	0.77
27.3.3	APETALA2/Ethylene-responsive element binding protein family	At1g68550	CRF10 | CRF10__Integrase-type DNA-binding superfamily protein	0.77
27.3.3	APETALA2/Ethylene-responsive element binding protein family	At2g23340	DEAR3 | DEAR3__DREB and EAR motif protein 3	1.13
27.3.3	APETALA2/Ethylene-responsive element binding protein family	At3g25730	EDF3 | EDF3__ethylene response DNA binding factor 3	1.23
27.3.3	APETALA2/Ethylene-responsive element binding protein family	At5g53290	CRF3 | CRF3 (CYTOKININ RESPONSE FACTOR 3); DNA binding / transcription factor	1.38
27.3.3	APETALA2/Ethylene-responsive element binding protein family	At2g44940	AP2 domain-containing transcription factor TINY, putative	1.38
27.3.3	APETALA2/Ethylene-responsive element binding protein family	At4g28140	AP2 domain-containing transcription factor, putative	1.46
27.3.3	APETALA2/Ethylene-responsive element binding protein family	At1g64380	AP2 domain-containing transcription factor, putative	1.49
27.3.3	APETALA2/Ethylene-responsive element binding protein family	At5g25810	tny | tny (TINY); DNA binding / transcription factor	1.52
27.3.3	APETALA2/Ethylene-responsive element binding protein family	At2g20880	ERF53 | AtERF53_ERF53__Integrase-type DNA-binding superfamily protein	1.71
27.3.3	APETALA2/Ethylene-responsive element binding protein family	At1g22810	ERF019 | AtERF019_ERF019__Integrase-type DNA-binding superfamily protein	1.86
27.3.3	APETALA2/Ethylene-responsive element binding protein family	At1g43160	RAP2.6 | RAP2.6 (relAted to AP2 6); DNA binding / transcription factor	2.86
27.3.25	MYB domain transcription factor family	At4g21440	MYB102 | AtMYB102 (ARABIDOPSIS MYB-LIKE 102); DNA binding / transcription factor	1.42
27.3.25	MYB domain transcription factor family	At4g05100	MYB74 | AtMYB74 (myb domain protein 74); DNA binding / transcription factor	2.15
27.3.25	MYB domain transcription factor family	At1g18710	MYB47 | AtMYB47 (myb domain protein 47); DNA binding / transcription factor	2.63
27.3.11	C2H2 zinc finger family	At1g70790	CAR9 | CAR9__Calcium-dependent lipid-binding (CaLB domain) family protein	0.67
27.3.11	C2H2 zinc finger family	At2g24500	FZF | FZF; transcription factor	0.69
27.3.11	C2H2 zinc finger family	At5g04340	ZAT6 | ZAT6 (ZINC FINGER OF ARABIDOPSIS THALIANA 6); nucleic acid binding / transcription factor/ zinc ion binding	0.77
27.3.6	Basic Helix-Loop-Helix family	At1g09250	AIF4 | AIF4__basic helix-loop-helix (bHLH) DNA-binding superfamily protein	0.8
27.3.6	Basic Helix-Loop-Helix family	At1g01260	JAM2 | bHLH013_bHLH13_JAM2__basic helix-loop-helix (bHLH) DNA-binding superfamily protein	1
27.3.6	Basic Helix-Loop-Helix family	At4g25410	basic helix-loop-helix (bHLH) DNA-binding superfamily protein	1.1
27.3.22	Homeobox transcription factor family	At2g22430	AtHB6 | AtHB-6; DNA binding / protein binding / sequence-specific DNA binding / transcription activAtor/ transcription factor	0.79
27.3.22	Homeobox transcription factor family	At2g44910	AtHB4 | AtHB-4 (ARABIDOPSIS THALIANA HOMEOBOX-LEUCINE ZIPPER PROTEIN 4); DNA binding / transcription factor	1.05
27.3.22	Homeobox transcription factor family	At4g16780	AtHB2 | AtHB-2 (ARABIDOPSIS THALIANA HOMEOBOX PROTEIN 2); DNA binding / protein homodimerizAtion/ sequence-specific DNA binding / transcription factor	1.15
27.3.67	putative transcription regulator	At4g04840	AtMSRB6 | methionine sulfoxide reductase domain-containing protein / SeIR domain-containing protein	0.76
27.3.67	putative transcription regulator	At5g49700	AHL17 | AHL17__Predicted At-hook DNA-binding family protein	0.88
27.3.99	Unclassified	At1g09950	RAS1 | RAS1__RESPONSE TO ABA AND SALT 1	0.95
27.3.99	Unclassified	At1g76590	PLATZ transcription factor family protein, zinc-binding family protein	1.35
27.3.30	Triple-Helix transcription factor family	At5g01380	Homeodomain-like superfamily protein	2.29
27.3.8	C2C2(Zn) DOF zinc finger family	At3g50410	OBP1 | OBP1 (OBF BINDING PROTEIN 1); DNA binding / protein binding / transcription factor	0.66
27.3.21	GRAS transcription factor family	At5g17490	RGL3 | RGL3 (RGA-LIKE PROTEIN 3); transcription factor	2.12
27.3.23	HeAt-shock transcription factor family	At2g26150	HSFA2 | AtHSFA2; DNA binding / transcription factor	1.92
27.3.32	WRKY domain transcription factor family	At4g18170	WRKY28 | WRKY28; transcription factor	1.55
27.3.26	MYB-related transcription factor family	At5g52660	RVE6 | myb family transcription factor	0.84
27.3.29	TCP transcription factor family	At3g02150	PTF1 | PTF1 (PLASTID TRANSCRIPTION FACTOR 1); transcription factor	0.89
27.3.40	Aux/IAA family	At1g15580	IAA5 | AUX2-27, IAA5 (INDOLE-3-ACETIC ACID INDUCIBLE 5); transcription factor	1.22
27.3.1	ABI3/VP1-related B3-domain-containing transcription factor family	At1g01030	NGA3 | NGA3 (NGAtHA3); transcription factor	0.97

## Sheet: MapMan AMI1ind-2 down-regulated
MapMan analysis of DOWN-REGULATED genes in AMI1ind-2
GO ID	TF class	Gene ID	Description	log2 ratio
27.3.3	APETALA2/Ethylene-responsive element binding protein family	At1g74930	ORA47 | ORA47; DNA binding / transcription factor	-2.6
27.3.3	APETALA2/Ethylene-responsive element binding protein family	At1g19210	ERF17 | ERF17__Integrase-type DNA-binding superfamily protein	-2.59
27.3.3	APETALA2/Ethylene-responsive element binding protein family	At5g52020	Integrase-type DNA-binding superfamily protein	-2.26
27.3.3	APETALA2/Ethylene-responsive element binding protein family	At1g33760	ERF22 | ERF022__Integrase-type DNA-binding superfamily protein	-1.79
27.3.3	APETALA2/Ethylene-responsive element binding protein family	At4g25490	DREB1B | CBF1 (C-REPEAT/DRE BINDING FACTOR 1); DNA binding / transcription activator/ transcription factor	-1.68
27.3.3	APETALA2/Ethylene-responsive element binding protein family	At4g25470	DREB1C | CBF2 (C-REPEAT/DRE BINDING FACTOR 2); DNA binding / transcription activator/ transcription factor	-1.67
27.3.3	APETALA2/Ethylene-responsive element binding protein family	At1g21910	DREB26 | DREB26__Integrase-type DNA-binding superfamily protein	-1.29
27.3.3	APETALA2/Ethylene-responsive element binding protein family	At1g22190	RAP2.4 | RAP2.4_WIND2__Integrase-type DNA-binding superfamily protein	-1.23
27.3.3	APETALA2/Ethylene-responsive element binding protein family	At1g77640	Integrase-type DNA-binding superfamily protein	-1.04
27.3.3	APETALA2/Ethylene-responsive element binding protein family	At1g72360	ERF73 | ERF73_HRE1__Integrase-type DNA-binding superfamily protein	-0.68
27.3.32	WRKY domain transcription factor family	At2g46400	WRKY46 | WRKY46; transcription factor	-2.24
27.3.32	WRKY domain transcription factor family	At2g38470	WRKY33 | WRKY33; transcription factor	-2.22
27.3.32	WRKY domain transcription factor family	At4g23810	WRKY53 | WRKY53; DNA binding / protein binding / transcription activator/ transcription factor	-1.68
27.3.32	WRKY domain transcription factor family	At4g01250	WRKY22 | WRKY22; transcription factor	-0.96
27.3.32	WRKY domain transcription factor family	At3g56400	WRKY70 | WRKY70; transcription factor/ transcription repressor	-0.8
27.3.11	C2H2 zinc finger family	At3g19580	AZF2 | AZF2 (ARABIDOPSIS ZINC-FINGER PROTEIN 2); DNA binding / nucleic acid binding / transcription factor/ transcription repressor/ zinc ion binding	-1.86
27.3.11	C2H2 zinc finger family	At1g27730	ZAT10 | STZ (salt tolerance zinc finger); nucleic acid binding / transcription factor/ transcription repressor/ zinc ion binding	-1.53
27.3.11	C2H2 zinc finger family	At3g52800	A20/AN1-like zinc finger family protein	-1.31
27.3.11	C2H2 zinc finger family	At3g18290	BTS | EMB2454 (embryo defective 2454); protein binding / zinc ion binding	-0.99
27.3.11	C2H2 zinc finger family	At4g17810	C2H2 and C2HC zinc fingers superfamily protein	-0.71
27.3.99	Unclassified	At5g59730	ATEXO70H7 | ATEXO70H7 (EXOCYST SUBUNIT EXO70 FAMILY PROTEIN H7); protein binding	-1.46
27.3.99	Unclassified	At3g59080	Eukaryotic aspartyl protease family protein	-0.93
27.3.99	Unclassified	At5g58430	ATEXO70B1 | ATEXO70B1 (exocyst subunit EXO70 family protein B1); protein binding	-0.91
27.3.99	Unclassified	At5g23750	Remorin family protein	-0.78
27.3.99	Unclassified	At2g34620	mTERF10 | mitochondrial transcription termination factor-related / mTERF-related	-0.67
27.3.6	Basic Helix-Loop-Helix family	At3g56980	ORG3 | BHLH039; DNA binding / transcription factor	-2.49
27.3.6	Basic Helix-Loop-Helix family	At5g04150	BHLH101 | BHLH101; DNA binding / transcription factor	-2.46
27.3.6	Basic Helix-Loop-Helix family	At3g47640	PYE | PYE__basic helix-loop-helix (bHLH) DNA-binding superfamily protein	-1.14
27.3.6	Basic Helix-Loop-Helix family	At4g00050	UNE10 | UNE10 (unfertilized embryo sac 10); DNA binding / transcription factor	-0.67
27.3.25	MYB domain transcription factor family	At4g37260	MYB73 | MYB73 (MYB DOMAIN PROTEIN 73); DNA binding / transcription factor	-1.11
27.3.25	MYB domain transcription factor family	At3g50060	MYB77 | MYB77; DNA binding / transcription factor	-1.1
27.3.25	MYB domain transcription factor family	At1g19510	MYB4 | ATRL5 (ARABIDOPSIS RAD-LIKE 5); DNA binding / transcription factor	-0.95
27.3.25	MYB domain transcription factor family	At1g18570	MYB51 | HIG1, MYB51 (MYB DOMAIN PROTEIN 51); DNA binding / transcription factor	-0.88
27.3.64	PHOR1	At2g35930	PUB23 | PUB23 (PLANT U-BOX 23); ubiquitin-protein ligase	-2.51
27.3.64	PHOR1	At5g64660	CMPG2 | U-box domain-containing protein	-1.24
27.3.64	PHOR1	At3g18710	PUB29 | PUB29 (PLANT U-BOX 29); ubiquitin-protein ligase	-1.09
27.3.35	bZIP transcription factor family	At5g28770	BZIP633 | BZO2H3; DNA binding / protein heterodimerization/ transcription factor	-0.62
27.3.35	bZIP transcription factor family	At2g42380	BZIP34 | bZIP transcription factor family protein	-0.61
27.3.20	G2-like transcription factor family, GARP	At1g25550	HHO3 | HHO3__myb-like transcription factor family protein	-0.66
27.3.20	G2-like transcription factor family, GARP	At5g44190	GLK2 | GLK2 (GOLDEN2-LIKE 2); DNA binding / transcription factor/ transcription regulator	-0.62
27.3.12	C3H zinc finger family	At3g55980	SZF1, ATSZF1 | SZF1 (SALT-INDUCIBLE ZINC FINGER 1); transcription factor	-2.29
27.3.12	C3H zinc finger family	At2g40140	SZF2, ATSZF2 | CZF1; transcription factor	-1.18
27.3.37	AS2, Lateral Organ Boundaries Gene Family	At1g16530	LBD3 | ASL9 (ASYMMETRIC LEAVES 2 LIKE 9)	-0.74
27.3.37	AS2, Lateral Organ Boundaries Gene Family	At3g11090	LBD21 | LBD21 (LOB DOMAIN-CONTAINING PROTEIN 21)	-0.64
27.3.40	Aux/IAA family	At4g14560	IAA1 | AXR5, IAA1 (INDOLE-3-ACETIC ACID INDUCIBLE); protein binding / transcription factor	-1
27.3.40	Aux/IAA family	At4g14550	IAA14 | SLR, IAA14 (INDOLE-3-ACETIC ACID INDUCIBLE 14); protein binding / transcription factor/ transcription repressor	-0.75
27.3.8	C2C2(Zn) DOF zinc finger family	At4g00950	MEE47 | MEE47 (maternal effect embryo arrest 47); transcription factor	-0.64
27.3.27	NAC domain transcription factor family	At5g24590	ANAC091 | TIP (TCV-INTERACTING PROTEIN); transcription coactivator/ transcription factor	-1.47
27.3.57	JUMONJI family	At1g78280	transferase, transferring glycosyl groups	-1.38
27.3.9	C2C2(Zn) GATA transcription factor family	At3g54810	BME3 | zinc finger (GATA type) family protein	-1.29
27.3.29	TCP transcription factor family	At2g45680	TCP9 | TCP family transcription factor, putative	-0.75
27.3.36	Argonaute	At1g31290	AGO3 | PAZ domain-containing protein / piwi domain-containing protein	-0.76
27.3.67	Putative transcription regulator	At4g04830	ATMSRB5 | methionine sulfoxide reductase domain-containing protein / SeIR domain-containing protein	-1.09
27.3.5	ARR	At3g48100	ARR5 | ARR5 (ARABIDOPSIS RESPONSE REGULATOR 5); transcription regulator/ two-component response regulator	-0.99
